# Supplementary material for: Gene expression profiles and signaling mechanisms in α2B-adrenoceptor-evoked proliferation of vascular smooth muscle cells
Source: BMC Syst Biol. 2017 Jun 28;11:65. doi: 10.1186/s12918-017-0439-8 (PMC5490158; doi:10.1186/s12918-017-0439-8)
Supplement: Supplementary file 1 — BioMol kinase and phosphatase inhibitor library; 84 compounds (former CAT# 2831A). (XLSX 610 kb) [file 12918_2017_439_MOESM1_ESM.xlsx]

## Sheet: __JChemStructureSheet
Hash	StructureStringLength	StructureStringFormat	StructureString
DD9919770422C79730CA1C72589FA4B2	1	mrv	JChemExcelzAkAAB+LCAAAAAAABADtvQdgHEmWJSYvbcp7f0r1StfgdKEIgGATJNiQQBDswYjN5pLsHWlHIymrKoHKZVZlXWYWQMztnbz33nvvvffee++997o7nU4n99//P1xmZAFs9s5K2smeIYCqyB8/fnwfPyIe/x7vFmV6mddNUS0/+2h3vPNRmi+n1axYXnz20VWxnFVXzfbu3v29j36Po8dTakvtl81nH83bdvXo7t2rq6vxdJ4vsnfVcjytFh/J94/eNUXQ5ureuKov7u7t7Oze/b2/eP6a39kulk2bLac5vdUUjxr+8Hk1zVpGZqCLu4usviyWd+d5ubp7XtWLrG3uyrt3F/WlgP79P/39d3//nfG7ZvaRG90JfXNMUNLzosxTeTW9/…
83C5E3DA95C2D2629C95A6D2A85775AE	1	mrv	JChemExcelqQsAAB+LCAAAAAAABADtvQdgHEmWJSYvbcp7f0r1StfgdKEIgGATJNiQQBDswYjN5pLsHWlHIymrKoHKZVZlXWYWQMztnbz33nvvvffee++997o7nU4n99//P1xmZAFs9s5K2smeIYCqyB8/fnwfPyIe/x7vFmV6mddNUS0/+2h3vPNRmi+n1axYXnz20VWxnFVXzfbu3v29j36Po8dTakvtl81nH83bdvXo7t2rq6vxdJ4vsnfVcjytFh/J94/eNUXQ5ureuKov7u7t7Oze/b2/eP6a39kulk2bLac5vdUUjxr+8Hk1zVpGZqCLu4usviyWd+d5ubp7XtWLrG3uyrt3F/WlgP79P/39d3//nfG7ZvaRG90JfXNMUNLzosxTeTW9/…
8494282BEB33B96CD66A15FF42B37DF5	1	mrv	JChemExcelcwwAAB+LCAAAAAAABADtvQdgHEmWJSYvbcp7f0r1StfgdKEIgGATJNiQQBDswYjN5pLsHWlHIymrKoHKZVZlXWYWQMztnbz33nvvvffee++997o7nU4n99//P1xmZAFs9s5K2smeIYCqyB8/fnwfPyIe/x7vFmV6mddNUS0/+2h3vPNRmi+n1axYXnz20VWxnFVXzfbu3v29j36Po8dTakvtl81nH83bdvXo7t2rq6vxdJ4vsnfVcjytFh/J94/eNUXQ5ureuKov7u7t7Oze/b2/eP6a39kulk2bLac5vdUUjxr+8Hk1zVpGZqCLu4usviyWd+d5ubp7XtWLrG3uyrt3F/WlgP79P/39d3//nfG7ZvaRG90JfXNMUNLzosxTeTW9/…
3AF54A94FAC3F1F20CB3E737A9452418	1	mrv	JChemExcelkwkAAB+LCAAAAAAABADtvQdgHEmWJSYvbcp7f0r1StfgdKEIgGATJNiQQBDswYjN5pLsHWlHIymrKoHKZVZlXWYWQMztnbz33nvvvffee++997o7nU4n99//P1xmZAFs9s5K2smeIYCqyB8/fnwfPyIe/x7vFmV6mddNUS0/+2h3vPNRmi+n1axYXnz20VWxnFVXzfbu3v29j36Po8dTakvtl81nH83bdvXo7t2rq6vxdJ4vsnfVcjytFh/J94/eNUXQ5ureuKov7u7t7Oze/b2/eP6a39kulk2bLac5vdUUjxr+8Hk1zVpGZqCLu4usviyWd+d5ubp7XtWLrG3uyrt3F/WlgP79P/39d3//nfG7ZvaRG90JfXNMUNLzosxTeTW9/…
D16D6304495180E349516FC9FC056F41	1	mrv	JChemExcelrQgAAB+LCAAAAAAABADtvQdgHEmWJSYvbcp7f0r1StfgdKEIgGATJNiQQBDswYjN5pLsHWlHIymrKoHKZVZlXWYWQMztnbz33nvvvffee++997o7nU4n99//P1xmZAFs9s5K2smeIYCqyB8/fnwfPyIe/x7vFmV6mddNUS0/+2h3vPNRmi+n1axYXnz20VWxnFVXzfbu3v29j36Po8dTakvtl81nH83bdvXo7t2rq6vxdJ4vsnfVcjytFh/J94/eNUXQ5ureuKov7u7t7Oze/b2/eP6a39kulk2bLac5vdUUjxr+8Hk1zVpGZqCLu4usviyWd+d5ubp7XtWLrG3uyrt3F/WlgP79P/39d3//nfG7ZvaRG90JfXNMUNLzosxTeTW9/…
2DCC4C42F2014E6259BA2DD2711300A1	1	mrv	JChemExcellBAAAB+LCAAAAAAABADtvQdgHEmWJSYvbcp7f0r1StfgdKEIgGATJNiQQBDswYjN5pLsHWlHIymrKoHKZVZlXWYWQMztnbz33nvvvffee++997o7nU4n99//P1xmZAFs9s5K2smeIYCqyB8/fnwfPyIe/x7vFmV6mddNUS0/+2h3vPNRmi+n1axYXnz20VWxnFVXzfbu3v29j36Po8dTakvtl81nH83bdvXo7t2rq6vxdJ4vsnfVcjytFh/J94/eNUXQ5ureuKov7u7t7Oze/b2/eP6a39kulk2bLac5vdUUjxr+8Hk1zVpGZqCLu4usviyWd+d5ubp7XtWLrG3uyrt3F/WlgP79P/39d3//nfG7ZvaRG90JfXNMUNLzosxTeTW9/…
C09EDD599B75EDD071DE41ABFDA08DAC	1	mrv	JChemExcelDQoAAB+LCAAAAAAABADtvQdgHEmWJSYvbcp7f0r1StfgdKEIgGATJNiQQBDswYjN5pLsHWlHIymrKoHKZVZlXWYWQMztnbz33nvvvffee++997o7nU4n99//P1xmZAFs9s5K2smeIYCqyB8/fnwfPyIe/x7vFmV6mddNUS0/+2h3vPNRmi+n1axYXnz20VWxnFVXzfbu3v29j36Po8dTakvtl81nH83bdvXo7t2rq6vxdJ4vsnfVcjytFh/J94/eNUXQ5ureuKov7u7t7Oze/b2/eP6a39kulk2bLac5vdUUjxr+8Hk1zVpGZqCLu4usviyWd+d5ubp7XtWLrG3uyrt3F/WlgP79P/39d3//nfG7ZvaRG90JfXNMUNLzosxTeTW9/…
BF3D0765DBEC364759E12515AC81646F	1	mrv	JChemExcelkgwAAB+LCAAAAAAABADtvQdgHEmWJSYvbcp7f0r1StfgdKEIgGATJNiQQBDswYjN5pLsHWlHIymrKoHKZVZlXWYWQMztnbz33nvvvffee++997o7nU4n99//P1xmZAFs9s5K2smeIYCqyB8/fnwfPyIe/x7vFmV6mddNUS0/+2h3vPNRmi+n1axYXnz20VWxnFVXzfbu3v29j36Po8dTakvtl81nH83bdvXo7t2rq6vxdJ4vsnfVcjytFh/J94/eNUXQ5ureuKov7u7t7Oze/b2/eP6a39kulk2bLac5vdUUjxr+8Hk1zVpGZqCLu4usviyWd+d5ubp7XtWLrG3uyrt3F/WlgP79P/39d3//nfG7ZvaRG90JfXNMUNLzosxTeTW9/…
5218A92E666EE9C9232A35D1E0523F9C	1	mrv	JChemExcellQwAAB+LCAAAAAAABADtvQdgHEmWJSYvbcp7f0r1StfgdKEIgGATJNiQQBDswYjN5pLsHWlHIymrKoHKZVZlXWYWQMztnbz33nvvvffee++997o7nU4n99//P1xmZAFs9s5K2smeIYCqyB8/fnwfPyIe/x7vFmV6mddNUS0/+2h3vPNRmi+n1axYXnz20VWxnFVXzfbu3v29j36Po8dTakvtl81nH83bdvXo7t2rq6vxdJ4vsnfVcjytFh/J94/eNUXQ5ureuKov7u7t7Oze/b2/eP6a39kulk2bLac5vdUUjxr+8Hk1zVpGZqCLu4usviyWd+d5ubp7XtWLrG3uyrt3F/WlgP79P/39d3//nfG7ZvaRG90JfXNMUNLzosxTeTW9/…
62CD6C512561D5BC705514D5266538D2	1	mrv	JChemExceluQgAAB+LCAAAAAAABADtvQdgHEmWJSYvbcp7f0r1StfgdKEIgGATJNiQQBDswYjN5pLsHWlHIymrKoHKZVZlXWYWQMztnbz33nvvvffee++997o7nU4n99//P1xmZAFs9s5K2smeIYCqyB8/fnwfPyIe/x7vFmV6mddNUS0/+2h3vPNRmi+n1axYXnz20VWxnFVXzfbu3v29j36Po8dTakvtl81nH83bdvXo7t2rq6vxdJ4vsnfVcjytFh/J94/eNUXQ5ureuKov7u7t7Oze/b2/eP6a39kulk2bLac5vdUUjxr+8Hk1zVpGZqCLu4usviyWd+d5ubp7XtWLrG3uyrt3F/WlgP79P/39d3//nfG7ZvaRG90JfXNMUNLzosxTeTW9/…
0508D35E8EAA5C90AB3212444A8DD579	1	mrv	JChemExcel9QYAAB+LCAAAAAAABADtvQdgHEmWJSYvbcp7f0r1StfgdKEIgGATJNiQQBDswYjN5pLsHWlHIymrKoHKZVZlXWYWQMztnbz33nvvvffee++997o7nU4n99//P1xmZAFs9s5K2smeIYCqyB8/fnwfPyIe/x7vFmV6mddNUS0/+2h3vPNRmi+n1axYXnz20VWxnFVXzfbu3v29j36Po8dTakvtl81nH83bdvXo7t2rq6vxdJ4vsnfVcjytFh/J94/eNUXQ5ureuKov7u7t7Oze/b2/eP6a39kulk2bLac5vdUUjxr+8Hk1zVpGZqCLu4usviyWd+d5ubp7XtWLrG3uyrt3F/WlgP79P/39d3//nfG7ZvaRG90JfXNMUNLzosxTeTW9/…
F092D39D03DEED9B309AABEEE4E55017	1	mrv	JChemExcelVwcAAB+LCAAAAAAABADtvQdgHEmWJSYvbcp7f0r1StfgdKEIgGATJNiQQBDswYjN5pLsHWlHIymrKoHKZVZlXWYWQMztnbz33nvvvffee++997o7nU4n99//P1xmZAFs9s5K2smeIYCqyB8/fnwfPyIe/x7vFmV6mddNUS0/+2h3vPNRmi+n1axYXnz20VWxnFVXzfbu3v29j36Po8dTakvtl81nH83bdvXo7t2rq6vxdJ4vsnfVcjytFh/J94/eNUXQ5ureuKov7u7t7Oze/b2/eP6a39kulk2bLac5vdUUjxr+8Hk1zVpGZqCLu4usviyWd+d5ubp7XtWLrG3uyrt3F/WlgP79P/39d3//nfG7ZvaRG90JfXNMUNLzosxTeTW9/…
2C8752A1E7AE617ABA72EE16F1FBDAF9	1	mrv	JChemExcelUwcAAB+LCAAAAAAABADtvQdgHEmWJSYvbcp7f0r1StfgdKEIgGATJNiQQBDswYjN5pLsHWlHIymrKoHKZVZlXWYWQMztnbz33nvvvffee++997o7nU4n99//P1xmZAFs9s5K2smeIYCqyB8/fnwfPyIe/x7vFmV6mddNUS0/+2h3vPNRmi+n1axYXnz20VWxnFVXzfbu3v29j36Po8dTakvtl81nH83bdvXo7t2rq6vxdJ4vsnfVcjytFh/J94/eNUXQ5ureuKov7u7t7Oze/b2/eP6a39kulk2bLac5vdUUjxr+8Hk1zVpGZqCLu4usviyWd+d5ubp7XtWLrG3uyrt3F/WlgP79P/39d3//nfG7ZvaRG90JfXNMUNLzosxTeTW9/…
9E03A125D7830EC70AF9A23867FCEBC1	1	mrv	JChemExcelWgcAAB+LCAAAAAAABADtvQdgHEmWJSYvbcp7f0r1StfgdKEIgGATJNiQQBDswYjN5pLsHWlHIymrKoHKZVZlXWYWQMztnbz33nvvvffee++997o7nU4n99//P1xmZAFs9s5K2smeIYCqyB8/fnwfPyIe/x7vFmV6mddNUS0/+2h3vPNRmi+n1axYXnz20VWxnFVXzfbu3v29j36Po8dTakvtl81nH83bdvXo7t2rq6vxdJ4vsnfVcjytFh/J94/eNUXQ5ureuKov7u7t7Oze/b2/eP6a39kulk2bLac5vdUUjxr+8Hk1zVpGZqCLu4usviyWd+d5ubp7XtWLrG3uyrt3F/WlgP79P/39d3//nfG7ZvaRG90JfXNMUNLzosxTeTW9/…
350C4F7BB930D8BD3FDDF91DF1848678	1	mrv	JChemExcelFAkAAB+LCAAAAAAABADtvQdgHEmWJSYvbcp7f0r1StfgdKEIgGATJNiQQBDswYjN5pLsHWlHIymrKoHKZVZlXWYWQMztnbz33nvvvffee++997o7nU4n99//P1xmZAFs9s5K2smeIYCqyB8/fnwfPyIe/x7vFmV6mddNUS0/+2h3vPNRmi+n1axYXnz20VWxnFVXzfbu3v29j36Po8dTakvtl81nH83bdvXo7t2rq6vxdJ4vsnfVcjytFh/J94/eNUXQ5ureuKov7u7t7Oze/b2/eP6a39kulk2bLac5vdUUjxr+8Hk1zVpGZqCLu4usviyWd+d5ubp7XtWLrG3uyrt3F/WlgP79P/39d3//nfG7ZvaRG90JfXNMUNLzosxTeTW9/…
28B7F2BF472D9504821F780DC724208F	1	mrv	JChemExcelFwcAAB+LCAAAAAAABADtvQdgHEmWJSYvbcp7f0r1StfgdKEIgGATJNiQQBDswYjN5pLsHWlHIymrKoHKZVZlXWYWQMztnbz33nvvvffee++997o7nU4n99//P1xmZAFs9s5K2smeIYCqyB8/fnwfPyIe/x7vFmV6mddNUS0/+2h3vPNRmi+n1axYXnz20VWxnFVXzfbu3v29j36Po8dTakvtl81nH83bdvXo7t2rq6vxdJ4vsnfVcjytFh/J94/eNUXQ5ureuKov7u7t7Oze/b2/eP6a39kulk2bLac5vdUUjxr+8Hk1zVpGZqCLu4usviyWd+d5ubp7XtWLrG3uyrt3F/WlgP79P/39d3//nfG7ZvaRG90JfXNMUNLzosxTeTW9/…
3BBA028E264FD881626CC53B8F04D941	1	mrv	JChemExcelSAgAAB+LCAAAAAAABADtvQdgHEmWJSYvbcp7f0r1StfgdKEIgGATJNiQQBDswYjN5pLsHWlHIymrKoHKZVZlXWYWQMztnbz33nvvvffee++997o7nU4n99//P1xmZAFs9s5K2smeIYCqyB8/fnwfPyIe/x7vFmV6mddNUS0/+2h3vPNRmi+n1axYXnz20VWxnFVXzfbu3v29j36Po8dTakvtl81nH83bdvXo7t2rq6vxdJ4vsnfVcjytFh/J94/eNUXQ5ureuKov7u7t7Oze/b2/eP6a39kulk2bLac5vdUUjxr+8Hk1zVpGZqCLu4usviyWd+d5ubp7XtWLrG3uyrt3F/WlgP79P/39d3//nfG7ZvaRG90JfXNMUNLzosxTeTW9/…
9DA74B231FA9098B24E3121368D126A2	1	mrv	JChemExcel0wgAAB+LCAAAAAAABADtvQdgHEmWJSYvbcp7f0r1StfgdKEIgGATJNiQQBDswYjN5pLsHWlHIymrKoHKZVZlXWYWQMztnbz33nvvvffee++997o7nU4n99//P1xmZAFs9s5K2smeIYCqyB8/fnwfPyIe/x7vFmV6mddNUS0/+2h3vPNRmi+n1axYXnz20VWxnFVXzfbu3v29j36Po8dTakvtl81nH83bdvXo7t2rq6vxdJ4vsnfVcjytFh/J94/eNUXQ5ureuKov7u7t7Oze/b2/eP6a39kulk2bLac5vdUUjxr+8Hk1zVpGZqCLu4usviyWd+d5ubp7XtWLrG3uyrt3F/WlgP79P/39d3//nfG7ZvaRG90JfXNMUNLzosxTeTW9/…
D0C0E1B17EC322B95F61A36576850C44	1	mrv	JChemExceljAkAAB+LCAAAAAAABADtvQdgHEmWJSYvbcp7f0r1StfgdKEIgGATJNiQQBDswYjN5pLsHWlHIymrKoHKZVZlXWYWQMztnbz33nvvvffee++997o7nU4n99//P1xmZAFs9s5K2smeIYCqyB8/fnwfPyIe/x7vFmV6mddNUS0/+2h3vPNRmi+n1axYXnz20VWxnFVXzfbu3v29j36Po8dTakvtl81nH83bdvXo7t2rq6vxdJ4vsnfVcjytFh/J94/eNUXQ5ureuKov7u7t7Oze/b2/eP6a39kulk2bLac5vdUUjxr+8Hk1zVpGZqCLu4usviyWd+d5ubp7XtWLrG3uyrt3F/WlgP79P/39d3//nfG7ZvaRG90JfXNMUNLzosxTeTW9/…
073A6D9A9478BAD69895376099B636E4	1	mrv	JChemExcel2xMAAB+LCAAAAAAABADtvQdgHEmWJSYvbcp7f0r1StfgdKEIgGATJNiQQBDswYjN5pLsHWlHIymrKoHKZVZlXWYWQMztnbz33nvvvffee++997o7nU4n99//P1xmZAFs9s5K2smeIYCqyB8/fnwfPyIe/x7vFmV6mddNUS0/+2h3vPNRmi+n1axYXnz20VWxnFVXzfbu3v29j36Po8dTakvtl81nH83bdvXo7t2rq6vxdJ4vsnfVcjytFh/J94/eNUXQ5ureuKov7u7t7Oze/b2/eP6a39kulk2bLac5vdUUjxr+8Hk1zVpGZqCLu4usviyWd+d5ubp7XtWLrG3uyrt3F/WlgP79P/39d3//nfG7ZvaRG90JfXNMUNLzosxTeTW9/…
66FA67A175748733598261DBCE7D10CF	1	mrv	JChemExceloggAAB+LCAAAAAAABADtvQdgHEmWJSYvbcp7f0r1StfgdKEIgGATJNiQQBDswYjN5pLsHWlHIymrKoHKZVZlXWYWQMztnbz33nvvvffee++997o7nU4n99//P1xmZAFs9s5K2smeIYCqyB8/fnwfPyIe/x7vFmV6mddNUS0/+2h3vPNRmi+n1axYXnz20VWxnFVXzfbu3v29j36Po8dTakvtl81nH83bdvXo7t2rq6vxdJ4vsnfVcjytFh/J94/eNUXQ5ureuKov7u7t7Oze/b2/eP6a39kulk2bLac5vdUUjxr+8Hk1zVpGZqCLu4usviyWd+d5ubp7XtWLrG3uyrt3F/WlgP79P/39d3//nfG7ZvaRG90JfXNMUNLzosxTeTW9/…
204DFFE70EAAE26ECFECCBCB59C8E1F3	1	mrv	JChemExcelFgoAAB+LCAAAAAAABADtvQdgHEmWJSYvbcp7f0r1StfgdKEIgGATJNiQQBDswYjN5pLsHWlHIymrKoHKZVZlXWYWQMztnbz33nvvvffee++997o7nU4n99//P1xmZAFs9s5K2smeIYCqyB8/fnwfPyIe/x7vFmV6mddNUS0/+2h3vPNRmi+n1axYXnz20VWxnFVXzfbu3v29j36Po8dTakvtl81nH83bdvXo7t2rq6vxdJ4vsnfVcjytFh/J94/eNUXQ5ureuKov7u7t7Oze/b2/eP6a39kulk2bLac5vdUUjxr+8Hk1zVpGZqCLu4usviyWd+d5ubp7XtWLrG3uyrt3F/WlgP79P/39d3//nfG7ZvaRG90JfXNMUNLzosxTeTW9/…
3673CFD96EC4519A029C38E4F3CE4922	1	mrv	JChemExcelOQoAAB+LCAAAAAAABADtvQdgHEmWJSYvbcp7f0r1StfgdKEIgGATJNiQQBDswYjN5pLsHWlHIymrKoHKZVZlXWYWQMztnbz33nvvvffee++997o7nU4n99//P1xmZAFs9s5K2smeIYCqyB8/fnwfPyIe/x7vFmV6mddNUS0/+2h3vPNRmi+n1axYXnz20VWxnFVXzfbu3v29j36Po8dTakvtl81nH83bdvXo7t2rq6vxdJ4vsnfVcjytFh/J94/eNUXQ5ureuKov7u7t7Oze/b2/eP6a39kulk2bLac5vdUUjxr+8Hk1zVpGZqCLu4usviyWd+d5ubp7XtWLrG3uyrt3F/WlgP79P/39d3//nfG7ZvaRG90JfXNMUNLzosxTeTW9/…
EAB91F3DCE1CEE2BD59E342ACCA7F2FC	1	mrv	JChemExcel/gcAAB+LCAAAAAAABADtvQdgHEmWJSYvbcp7f0r1StfgdKEIgGATJNiQQBDswYjN5pLsHWlHIymrKoHKZVZlXWYWQMztnbz33nvvvffee++997o7nU4n99//P1xmZAFs9s5K2smeIYCqyB8/fnwfPyIe/x7vFmV6mddNUS0/+2h3vPNRmi+n1axYXnz20VWxnFVXzfbu3v29j36Po8dTakvtl81nH83bdvXo7t2rq6vxdJ4vsnfVcjytFh/J94/eNUXQ5ureuKov7u7t7Oze/b2/eP6a39kulk2bLac5vdUUjxr+8Hk1zVpGZqCLu4usviyWd+d5ubp7XtWLrG3uyrt3F/WlgP79P/39d3//nfG7ZvaRG90JfXNMUNLzosxTeTW9/…
89328A4B910DFD8FCFEEC1A43BCFFEC5	1	mrv	JChemExcelnQoAAB+LCAAAAAAABADtvQdgHEmWJSYvbcp7f0r1StfgdKEIgGATJNiQQBDswYjN5pLsHWlHIymrKoHKZVZlXWYWQMztnbz33nvvvffee++997o7nU4n99//P1xmZAFs9s5K2smeIYCqyB8/fnwfPyIe/x7vFmV6mddNUS0/+2h3vPNRmi+n1axYXnz20VWxnFVXzfbu3v29j36Po8dTakvtl81nH83bdvXo7t2rq6vxdJ4vsnfVcjytFh/J94/eNUXQ5ureuKov7u7t7Oze/b2/eP6a39kulk2bLac5vdUUjxr+8Hk1zVpGZqCLu4usviyWd+d5ubp7XtWLrG3uyrt3F/WlgP79P/39d3//nfG7ZvaRG90JfXNMUNLzosxTeTW9/…
1BB786A9B49D8FD2D5592D616F30D246	1	mrv	JChemExcelvwkAAB+LCAAAAAAABADtvQdgHEmWJSYvbcp7f0r1StfgdKEIgGATJNiQQBDswYjN5pLsHWlHIymrKoHKZVZlXWYWQMztnbz33nvvvffee++997o7nU4n99//P1xmZAFs9s5K2smeIYCqyB8/fnwfPyIe/x7vFmV6mddNUS0/+2h3vPNRmi+n1axYXnz20VWxnFVXzfbu3v29j36Po8dTakvtl81nH83bdvXo7t2rq6vxdJ4vsnfVcjytFh/J94/eNUXQ5ureuKov7u7t7Oze/b2/eP6a39kulk2bLac5vdUUjxr+8Hk1zVpGZqCLu4usviyWd+d5ubp7XtWLrG3uyrt3F/WlgP79P/39d3//nfG7ZvaRG90JfXNMUNLzosxTeTW9/…
E6E33322A3DA6CAD7A3130178FFE3D42	1	mrv	JChemExcelGwsAAB+LCAAAAAAABADtvQdgHEmWJSYvbcp7f0r1StfgdKEIgGATJNiQQBDswYjN5pLsHWlHIymrKoHKZVZlXWYWQMztnbz33nvvvffee++997o7nU4n99//P1xmZAFs9s5K2smeIYCqyB8/fnwfPyIe/x7vFmV6mddNUS0/+2h3vPNRmi+n1axYXnz20VWxnFVXzfbu3v29j36Po8dTakvtl81nH83bdvXo7t2rq6vxdJ4vsnfVcjytFh/J94/eNUXQ5ureuKov7u7t7Oze/b2/eP6a39kulk2bLac5vdUUjxr+8Hk1zVpGZqCLu4usviyWd+d5ubp7XtWLrG3uyrt3F/WlgP79P/39d3//nfG7ZvaRG90JfXNMUNLzosxTeTW9/…
C4D79CE2D837D03805F5B68D5316C065	1	mrv	JChemExcelkg0AAB+LCAAAAAAABADtvQdgHEmWJSYvbcp7f0r1StfgdKEIgGATJNiQQBDswYjN5pLsHWlHIymrKoHKZVZlXWYWQMztnbz33nvvvffee++997o7nU4n99//P1xmZAFs9s5K2smeIYCqyB8/fnwfPyIe/x7vFmV6mddNUS0/+2h3vPNRmi+n1axYXnz20VWxnFVXzfbu3v29j36Po8dTakvtl81nH83bdvXo7t2rq6vxdJ4vsnfVcjytFh/J94/eNUXQ5ureuKov7u7t7Oze/b2/eP6a39kulk2bLac5vdUUjxr+8Hk1zVpGZqCLu4usviyWd+d5ubp7XtWLrG3uyrt3F/WlgP79P/39d3//nfG7ZvaRG90JfXNMUNLzosxTeTW9/…
3E0C2999DE4C91C850857097F578537C	1	mrv	JChemExcelEA4AAB+LCAAAAAAABADtvQdgHEmWJSYvbcp7f0r1StfgdKEIgGATJNiQQBDswYjN5pLsHWlHIymrKoHKZVZlXWYWQMztnbz33nvvvffee++997o7nU4n99//P1xmZAFs9s5K2smeIYCqyB8/fnwfPyIe/x7vFmV6mddNUS0/+2h3vPNRmi+n1axYXnz20VWxnFVXzfbu3v29j36Po8dTakvtl81nH83bdvXo7t2rq6vxdJ4vsnfVcjytFh/J94/eNUXQ5ureuKov7u7t7Oze/b2/eP6a39kulk2bLac5vdUUjxr+8Hk1zVpGZqCLu4usviyWd+d5ubp7XtWLrG3uyrt3F/WlgP79P/39d3//nfG7ZvaRG90JfXNMUNLzosxTeTW9/…
7493AFA800DCB166B323F78FACFDC2C9	1	mrv	JChemExcelUxEAAB+LCAAAAAAABADtvQdgHEmWJSYvbcp7f0r1StfgdKEIgGATJNiQQBDswYjN5pLsHWlHIymrKoHKZVZlXWYWQMztnbz33nvvvffee++997o7nU4n99//P1xmZAFs9s5K2smeIYCqyB8/fnwfPyIe/x7vFmV6mddNUS0/+2h3vPNRmi+n1axYXnz20VWxnFVXzfbu3v29j36Po8dTakvtl81nH83bdvXo7t2rq6vxdJ4vsnfVcjytFh/J94/eNUXQ5ureuKov7u7t7Oze/b2/eP6a39kulk2bLac5vdUUjxr+8Hk1zVpGZqCLu4usviyWd+d5ubp7XtWLrG3uyrt3F/WlgP79P/39d3//nfG7ZvaRG90JfXNMUNLzosxTeTW9/…
AA294EEB66603745D149D1EC381CCD3C	1	mrv	JChemExcelmxAAAB+LCAAAAAAABADtvQdgHEmWJSYvbcp7f0r1StfgdKEIgGATJNiQQBDswYjN5pLsHWlHIymrKoHKZVZlXWYWQMztnbz33nvvvffee++997o7nU4n99//P1xmZAFs9s5K2smeIYCqyB8/fnwfPyIe/x7vFmV6mddNUS0/+2h3vPNRmi+n1axYXnz20VWxnFVXzfbu3v29j36Po8dTakvtl81nH83bdvXo7t2rq6vxdJ4vsnfVcjytFh/J94/eNUXQ5ureuKov7u7t7Oze/b2/eP6a39kulk2bLac5vdUUjxr+8Hk1zVpGZqCLu4usviyWd+d5ubp7XtWLrG3uyrt3F/WlgP79P/39d3//nfG7ZvaRG90JfXNMUNLzosxTeTW9/…
5D4E8A3EA638F58F4BB70537544B9AF1	1	mrv	JChemExcelkQkAAB+LCAAAAAAABADtvQdgHEmWJSYvbcp7f0r1StfgdKEIgGATJNiQQBDswYjN5pLsHWlHIymrKoHKZVZlXWYWQMztnbz33nvvvffee++997o7nU4n99//P1xmZAFs9s5K2smeIYCqyB8/fnwfPyIe/x7vFmV6mddNUS0/+2h3vPNRmi+n1axYXnz20VWxnFVXzfbu3v29j36Po8dTakvtl81nH83bdvXo7t2rq6vxdJ4vsnfVcjytFh/J94/eNUXQ5ureuKov7u7t7Oze/b2/eP6a39kulk2bLac5vdUUjxr+8Hk1zVpGZqCLu4usviyWd+d5ubp7XtWLrG3uyrt3F/WlgP79P/39d3//nfG7ZvaRG90JfXNMUNLzosxTeTW9/…
2FCF041ABD90F9A12C092B69D440FEBB	1	mrv	JChemExcelLwwAAB+LCAAAAAAABADtvQdgHEmWJSYvbcp7f0r1StfgdKEIgGATJNiQQBDswYjN5pLsHWlHIymrKoHKZVZlXWYWQMztnbz33nvvvffee++997o7nU4n99//P1xmZAFs9s5K2smeIYCqyB8/fnwfPyIe/x7vFmV6mddNUS0/+2h3vPNRmi+n1axYXnz20VWxnFVXzfbu3v29j36Po8dTakvtl81nH83bdvXo7t2rq6vxdJ4vsnfVcjytFh/J94/eNUXQ5ureuKov7u7t7Oze/b2/eP6a39kulk2bLac5vdUUjxr+8Hk1zVpGZqCLu4usviyWd+d5ubp7XtWLrG3uyrt3F/WlgP79P/39d3//nfG7ZvaRG90JfXNMUNLzosxTeTW9/…
C35C750F54781D648824BA9829DCC85E	1	mrv	JChemExcelnwgAAB+LCAAAAAAABADtvQdgHEmWJSYvbcp7f0r1StfgdKEIgGATJNiQQBDswYjN5pLsHWlHIymrKoHKZVZlXWYWQMztnbz33nvvvffee++997o7nU4n99//P1xmZAFs9s5K2smeIYCqyB8/fnwfPyIe/x7vFmV6mddNUS0/+2h3vPNRmi+n1axYXnz20VWxnFVXzfbu3v29j36Po8dTakvtl81nH83bdvXo7t2rq6vxdJ4vsnfVcjytFh/J94/eNUXQ5ureuKov7u7t7Oze/b2/eP6a39kulk2bLac5vdUUjxr+8Hk1zVpGZqCLu4usviyWd+d5ubp7XtWLrG3uyrt3F/WlgP79P/39d3//nfG7ZvaRG90JfXNMUNLzosxTeTW9/…
4D60E3441FA937F578A29FDC4D448697	1	mrv	JChemExcelbQkAAB+LCAAAAAAABADtvQdgHEmWJSYvbcp7f0r1StfgdKEIgGATJNiQQBDswYjN5pLsHWlHIymrKoHKZVZlXWYWQMztnbz33nvvvffee++997o7nU4n99//P1xmZAFs9s5K2smeIYCqyB8/fnwfPyIe/x7vFmV6mddNUS0/+2h3vPNRmi+n1axYXnz20VWxnFVXzfbu3v29j36Po8dTakvtl81nH83bdvXo7t2rq6vxdJ4vsnfVcjytFh/J94/eNUXQ5ureuKov7u7t7Oze/b2/eP6a39kulk2bLac5vdUUjxr+8Hk1zVpGZqCLu4usviyWd+d5ubp7XtWLrG3uyrt3F/WlgP79P/39d3//nfG7ZvaRG90JfXNMUNLzosxTeTW9/…
D73F66E93DE0E6A1297C01535FFBFD31	1	mrv	JChemExcelkAkAAB+LCAAAAAAABADtvQdgHEmWJSYvbcp7f0r1StfgdKEIgGATJNiQQBDswYjN5pLsHWlHIymrKoHKZVZlXWYWQMztnbz33nvvvffee++997o7nU4n99//P1xmZAFs9s5K2smeIYCqyB8/fnwfPyIe/x7vFmV6mddNUS0/+2h3vPNRmi+n1axYXnz20VWxnFVXzfbu3v29j36Po8dTakvtl81nH83bdvXo7t2rq6vxdJ4vsnfVcjytFh/J94/eNUXQ5ureuKov7u7t7Oze/b2/eP6a39kulk2bLac5vdUUjxr+8Hk1zVpGZqCLu4usviyWd+d5ubp7XtWLrG3uyrt3F/WlgP79P/39d3//nfG7ZvaRG90JfXNMUNLzosxTeTW9/…
4C996D89BFBB2B0C5B8D4D93E5F92C2F	1	mrv	JChemExcelVAkAAB+LCAAAAAAABADtvQdgHEmWJSYvbcp7f0r1StfgdKEIgGATJNiQQBDswYjN5pLsHWlHIymrKoHKZVZlXWYWQMztnbz33nvvvffee++997o7nU4n99//P1xmZAFs9s5K2smeIYCqyB8/fnwfPyIe/x7vFmV6mddNUS0/+2h3vPNRmi+n1axYXnz20VWxnFVXzfbu3v29j36Po8dTakvtl81nH83bdvXo7t2rq6vxdJ4vsnfVcjytFh/J94/eNUXQ5ureuKov7u7t7Oze/b2/eP6a39kulk2bLac5vdUUjxr+8Hk1zVpGZqCLu4usviyWd+d5ubp7XtWLrG3uyrt3F/WlgP79P/39d3//nfG7ZvaRG90JfXNMUNLzosxTeTW9/…
7309A8DD66B766BFACB61D2E7189A087	1	mrv	JChemExcelDhYAAB+LCAAAAAAABADtvQdgHEmWJSYvbcp7f0r1StfgdKEIgGATJNiQQBDswYjN5pLsHWlHIymrKoHKZVZlXWYWQMztnbz33nvvvffee++997o7nU4n99//P1xmZAFs9s5K2smeIYCqyB8/fnwfPyIe/x7vFmV6mddNUS0/+2h3vPNRmi+n1axYXnz20VWxnFVXzfbu3v29j36Po8dTakvtl81nH83bdvXo7t2rq6vxdJ4vsnfVcjytFh/J94/eNUXQ5ureuKov7u7t7Oze/b2/eP6a39kulk2bLac5vdUUjxr+8Hk1zVpGZqCLu4usviyWd+d5ubp7XtWLrG3uyrt3F/WlgP79P/39d3//nfG7ZvaRG90JfXNMUNLzosxTeTW9/…
C42CCD85D5259ACCAA9BFF5068FB854B	1	mrv	JChemExcel7w4AAB+LCAAAAAAABADtvQdgHEmWJSYvbcp7f0r1StfgdKEIgGATJNiQQBDswYjN5pLsHWlHIymrKoHKZVZlXWYWQMztnbz33nvvvffee++997o7nU4n99//P1xmZAFs9s5K2smeIYCqyB8/fnwfPyIe/x7vFmV6mddNUS0/+2h3vPNRmi+n1axYXnz20VWxnFVXzfbu3v29j36Po8dTakvtl81nH83bdvXo7t2rq6vxdJ4vsnfVcjytFh/J94/eNUXQ5ureuKov7u7t7Oze/b2/eP6a39kulk2bLac5vdUUjxr+8Hk1zVpGZqCLu4usviyWd+d5ubp7XtWLrG3uyrt3F/WlgP79P/39d3//nfG7ZvaRG90JfXNMUNLzosxTeTW9/…
592EB781638E3FA50DACA67D5F31191C	1	mrv	JChemExcelUgoAAB+LCAAAAAAABADtvQdgHEmWJSYvbcp7f0r1StfgdKEIgGATJNiQQBDswYjN5pLsHWlHIymrKoHKZVZlXWYWQMztnbz33nvvvffee++997o7nU4n99//P1xmZAFs9s5K2smeIYCqyB8/fnwfPyIe/x7vFmV6mddNUS0/+2h3vPNRmi+n1axYXnz20VWxnFVXzfbu3v29j36Po8dTakvtl81nH83bdvXo7t2rq6vxdJ4vsnfVcjytFh/J94/eNUXQ5ureuKov7u7t7Oze/b2/eP6a39kulk2bLac5vdUUjxr+8Hk1zVpGZqCLu4usviyWd+d5ubp7XtWLrG3uyrt3F/WlgP79P/39d3//nfG7ZvaRG90JfXNMUNLzosxTeTW9/…
24DD49454B91BFAA6EDFEF91F1936853	1	mrv	JChemExcelVAoAAB+LCAAAAAAABADtvQdgHEmWJSYvbcp7f0r1StfgdKEIgGATJNiQQBDswYjN5pLsHWlHIymrKoHKZVZlXWYWQMztnbz33nvvvffee++997o7nU4n99//P1xmZAFs9s5K2smeIYCqyB8/fnwfPyIe/x7vFmV6mddNUS0/+2h3vPNRmi+n1axYXnz20VWxnFVXzfbu3v29j36Po8dTakvtl81nH83bdvXo7t2rq6vxdJ4vsnfVcjytFh/J94/eNUXQ5ureuKov7u7t7Oze/b2/eP6a39kulk2bLac5vdUUjxr+8Hk1zVpGZqCLu4usviyWd+d5ubp7XtWLrG3uyrt3F/WlgP79P/39d3//nfG7ZvaRG90JfXNMUNLzosxTeTW9/…
CFA40E2D9C4CB2C872B0E5BB8492590B	1	mrv	JChemExcelwgUAAB+LCAAAAAAABADtvQdgHEmWJSYvbcp7f0r1StfgdKEIgGATJNiQQBDswYjN5pLsHWlHIymrKoHKZVZlXWYWQMztnbz33nvvvffee++997o7nU4n99//P1xmZAFs9s5K2smeIYCqyB8/fnwfPyIe/x7vFmV6mddNUS0/+2h3vPNRmi+n1axYXnz20VWxnFVXzfbu3v29j36Po8dTakvtl81nH83bdvXo7t2rq6vxdJ4vsnfVcjytFh/J94/eNUXQ5ureuKov7u7t7Oze/b2/eP6a39kulk2bLac5vdUUjxr+8Hk1zVpGZqCLu4usviyWd+d5ubp7XtWLrG3uyrt3F/WlgP79P/39d3//nfG7ZvaRG90JfXNMUNLzosxTeTW9/…
AE0DA7C60F0A74B7B22953D3154843E7	1	mrv	JChemExcelKgsAAB+LCAAAAAAABADtvQdgHEmWJSYvbcp7f0r1StfgdKEIgGATJNiQQBDswYjN5pLsHWlHIymrKoHKZVZlXWYWQMztnbz33nvvvffee++997o7nU4n99//P1xmZAFs9s5K2smeIYCqyB8/fnwfPyIe/x7vFmV6mddNUS0/+2h3vPNRmi+n1axYXnz20VWxnFVXzfbu3v29j36Po8dTakvtl81nH83bdvXo7t2rq6vxdJ4vsnfVcjytFh/J94/eNUXQ5ureuKov7u7t7Oze/b2/eP6a39kulk2bLac5vdUUjxr+8Hk1zVpGZqCLu4usviyWd+d5ubp7XtWLrG3uyrt3F/WlgP79P/39d3//nfG7ZvaRG90JfXNMUNLzosxTeTW9/…
82C473E209C3E03BF8FFEF9856031945	1	mrv	JChemExcelYwoAAB+LCAAAAAAABADtvQdgHEmWJSYvbcp7f0r1StfgdKEIgGATJNiQQBDswYjN5pLsHWlHIymrKoHKZVZlXWYWQMztnbz33nvvvffee++997o7nU4n99//P1xmZAFs9s5K2smeIYCqyB8/fnwfPyIe/x7vFmV6mddNUS0/+2h3vPNRmi+n1axYXnz20VWxnFVXzfbu3v29j36Po8dTakvtl81nH83bdvXo7t2rq6vxdJ4vsnfVcjytFh/J94/eNUXQ5ureuKov7u7t7Oze/b2/eP6a39kulk2bLac5vdUUjxr+8Hk1zVpGZqCLu4usviyWd+d5ubp7XtWLrG3uyrt3F/WlgP79P/39d3//nfG7ZvaRG90JfXNMUNLzosxTeTW9/…
3AE16F9A462A68D1BF934F680FC98CB5	1	mrv	JChemExcelZQoAAB+LCAAAAAAABADtvQdgHEmWJSYvbcp7f0r1StfgdKEIgGATJNiQQBDswYjN5pLsHWlHIymrKoHKZVZlXWYWQMztnbz33nvvvffee++997o7nU4n99//P1xmZAFs9s5K2smeIYCqyB8/fnwfPyIe/x7vFmV6mddNUS0/+2h3vPNRmi+n1axYXnz20VWxnFVXzfbu3v29j36Po8dTakvtl81nH83bdvXo7t2rq6vxdJ4vsnfVcjytFh/J94/eNUXQ5ureuKov7u7t7Oze/b2/eP6a39kulk2bLac5vdUUjxr+8Hk1zVpGZqCLu4usviyWd+d5ubp7XtWLrG3uyrt3F/WlgP79P/39d3//nfG7ZvaRG90JfXNMUNLzosxTeTW9/…
41BAEB417B77FE4056F81486D3120A80	1	mrv	JChemExcelAgwAAB+LCAAAAAAABADtvQdgHEmWJSYvbcp7f0r1StfgdKEIgGATJNiQQBDswYjN5pLsHWlHIymrKoHKZVZlXWYWQMztnbz33nvvvffee++997o7nU4n99//P1xmZAFs9s5K2smeIYCqyB8/fnwfPyIe/x7vFmV6mddNUS0/+2h3vPNRmi+n1axYXnz20VWxnFVXzfbu3v29j36Po8dTakvtl81nH83bdvXo7t2rq6vxdJ4vsnfVcjytFh/J94/eNUXQ5ureuKov7u7t7Oze/b2/eP6a39kulk2bLac5vdUUjxr+8Hk1zVpGZqCLu4usviyWd+d5ubp7XtWLrG3uyrt3F/WlgP79P/39d3//nfG7ZvaRG90JfXNMUNLzosxTeTW9/…
F9F1E462EF8DE6B81D52D341D1CE5C4A	1	mrv	JChemExcelsAkAAB+LCAAAAAAABADtvQdgHEmWJSYvbcp7f0r1StfgdKEIgGATJNiQQBDswYjN5pLsHWlHIymrKoHKZVZlXWYWQMztnbz33nvvvffee++997o7nU4n99//P1xmZAFs9s5K2smeIYCqyB8/fnwfPyIe/x7vFmV6mddNUS0/+2h3vPNRmi+n1axYXnz20VWxnFVXzfbu3v29j36Po8dTakvtl81nH83bdvXo7t2rq6vxdJ4vsnfVcjytFh/J94/eNUXQ5ureuKov7u7t7Oze/b2/eP6a39kulk2bLac5vdUUjxr+8Hk1zVpGZqCLu4usviyWd+d5ubp7XtWLrG3uyrt3F/WlgP79P/39d3//nfG7ZvaRG90JfXNMUNLzosxTeTW9/…
E7DB656FFE76ACF1C8ABE6290D8773E2	1	mrv	JChemExcelQggAAB+LCAAAAAAABADtvQdgHEmWJSYvbcp7f0r1StfgdKEIgGATJNiQQBDswYjN5pLsHWlHIymrKoHKZVZlXWYWQMztnbz33nvvvffee++997o7nU4n99//P1xmZAFs9s5K2smeIYCqyB8/fnwfPyIe/x7vFmV6mddNUS0/+2h3vPNRmi+n1axYXnz20VWxnFVXzfbu3v29j36Po8dTakvtl81nH83bdvXo7t2rq6vxdJ4vsnfVcjytFh/J94/eNUXQ5ureuKov7u7t7Oze/b2/eP6a39kulk2bLac5vdUUjxr+8Hk1zVpGZqCLu4usviyWd+d5ubp7XtWLrG3uyrt3F/WlgP79P/39d3//nfG7ZvaRG90JfXNMUNLzosxTeTW9/…
1C0364F76A648046CD7BC681403DBE99	1	mrv	JChemExcelvAsAAB+LCAAAAAAABADtvQdgHEmWJSYvbcp7f0r1StfgdKEIgGATJNiQQBDswYjN5pLsHWlHIymrKoHKZVZlXWYWQMztnbz33nvvvffee++997o7nU4n99//P1xmZAFs9s5K2smeIYCqyB8/fnwfPyIe/x7vFmV6mddNUS0/+2h3vPNRmi+n1axYXnz20VWxnFVXzfbu3v29j36Po8dTakvtl81nH83bdvXo7t2rq6vxdJ4vsnfVcjytFh/J94/eNUXQ5ureuKov7u7t7Oze/b2/eP6a39kulk2bLac5vdUUjxr+8Hk1zVpGZqCLu4usviyWd+d5ubp7XtWLrG3uyrt3F/WlgP79P/39d3//nfG7ZvaRG90JfXNMUNLzosxTeTW9/…
22003D58F455D03DF29F235A89C551F7	1	mrv	JChemExcelGgoAAB+LCAAAAAAABADtvQdgHEmWJSYvbcp7f0r1StfgdKEIgGATJNiQQBDswYjN5pLsHWlHIymrKoHKZVZlXWYWQMztnbz33nvvvffee++997o7nU4n99//P1xmZAFs9s5K2smeIYCqyB8/fnwfPyIe/x7vFmV6mddNUS0/+2h3vPNRmi+n1axYXnz20VWxnFVXzfbu3v29j36Po8dTakvtl81nH83bdvXo7t2rq6vxdJ4vsnfVcjytFh/J94/eNUXQ5ureuKov7u7t7Oze/b2/eP6a39kulk2bLac5vdUUjxr+8Hk1zVpGZqCLu4usviyWd+d5ubp7XtWLrG3uyrt3F/WlgP79P/39d3//nfG7ZvaRG90JfXNMUNLzosxTeTW9/…
AB2A3733AF23F4E54034BA45DEBB2255	1	mrv	JChemExcel8gwAAB+LCAAAAAAABADtvQdgHEmWJSYvbcp7f0r1StfgdKEIgGATJNiQQBDswYjN5pLsHWlHIymrKoHKZVZlXWYWQMztnbz33nvvvffee++997o7nU4n99//P1xmZAFs9s5K2smeIYCqyB8/fnwfPyIe/x7vFmV6mddNUS0/+2h3vPNRmi+n1axYXnz20VWxnFVXzfbu3v29j36Po8dTakvtl81nH83bdvXo7t2rq6vxdJ4vsnfVcjytFh/J94/eNUXQ5ureuKov7u7t7Oze/b2/eP6a39kulk2bLac5vdUUjxr+8Hk1zVpGZqCLu4usviyWd+d5ubp7XtWLrG3uyrt3F/WlgP79P/39d3//nfG7ZvaRG90JfXNMUNLzosxTeTW9/…
BC7E35E7E1D91A3E6AF4B441ABEC2981	1	mrv	JChemExcelgQkAAB+LCAAAAAAABADtvQdgHEmWJSYvbcp7f0r1StfgdKEIgGATJNiQQBDswYjN5pLsHWlHIymrKoHKZVZlXWYWQMztnbz33nvvvffee++997o7nU4n99//P1xmZAFs9s5K2smeIYCqyB8/fnwfPyIe/x7vFmV6mddNUS0/+2h3vPNRmi+n1axYXnz20VWxnFVXzfbu3v29j36Po8dTakvtl81nH83bdvXo7t2rq6vxdJ4vsnfVcjytFh/J94/eNUXQ5ureuKov7u7t7Oze/b2/eP6a39kulk2bLac5vdUUjxr+8Hk1zVpGZqCLu4usviyWd+d5ubp7XtWLrG3uyrt3F/WlgP79P/39d3//nfG7ZvaRG90JfXNMUNLzosxTeTW9/…
0365FF4F78C20BCD39924455E63C5C4E	1	mrv	JChemExcellgkAAB+LCAAAAAAABADtvQdgHEmWJSYvbcp7f0r1StfgdKEIgGATJNiQQBDswYjN5pLsHWlHIymrKoHKZVZlXWYWQMztnbz33nvvvffee++997o7nU4n99//P1xmZAFs9s5K2smeIYCqyB8/fnwfPyIe/x7vFmV6mddNUS0/+2h3vPNRmi+n1axYXnz20VWxnFVXzfbu3v29j36Po8dTakvtl81nH83bdvXo7t2rq6vxdJ4vsnfVcjytFh/J94/eNUXQ5ureuKov7u7t7Oze/b2/eP6a39kulk2bLac5vdUUjxr+8Hk1zVpGZqCLu4usviyWd+d5ubp7XtWLrG3uyrt3F/WlgP79P/39d3//nfG7ZvaRG90JfXNMUNLzosxTeTW9/…
C3CD422B457C1732B93595E1EBAFBA68	1	mrv	JChemExcelNgoAAB+LCAAAAAAABADtvQdgHEmWJSYvbcp7f0r1StfgdKEIgGATJNiQQBDswYjN5pLsHWlHIymrKoHKZVZlXWYWQMztnbz33nvvvffee++997o7nU4n99//P1xmZAFs9s5K2smeIYCqyB8/fnwfPyIe/x7vFmV6mddNUS0/+2h3vPNRmi+n1axYXnz20VWxnFVXzfbu3v29j36Po8dTakvtl81nH83bdvXo7t2rq6vxdJ4vsnfVcjytFh/J94/eNUXQ5ureuKov7u7t7Oze/b2/eP6a39kulk2bLac5vdUUjxr+8Hk1zVpGZqCLu4usviyWd+d5ubp7XtWLrG3uyrt3F/WlgP79P/39d3//nfG7ZvaRG90JfXNMUNLzosxTeTW9/…
EA652E9226EF150937188D8F109152CC	1	mrv	JChemExcelbQwAAB+LCAAAAAAABADtvQdgHEmWJSYvbcp7f0r1StfgdKEIgGATJNiQQBDswYjN5pLsHWlHIymrKoHKZVZlXWYWQMztnbz33nvvvffee++997o7nU4n99//P1xmZAFs9s5K2smeIYCqyB8/fnwfPyIe/x7vFmV6mddNUS0/+2h3vPNRmi+n1axYXnz20VWxnFVXzfbu3v29j36Po8dTakvtl81nH83bdvXo7t2rq6vxdJ4vsnfVcjytFh/J94/eNUXQ5ureuKov7u7t7Oze/b2/eP6a39kulk2bLac5vdUUjxr+8Hk1zVpGZqCLu4usviyWd+d5ubp7XtWLrG3uyrt3F/WlgP79P/39d3//nfG7ZvaRG90JfXNMUNLzosxTeTW9/…
D7FB40A1A79FF39782B61D050F188995	1	mrv	JChemExcelbxAAAB+LCAAAAAAABADtvQdgHEmWJSYvbcp7f0r1StfgdKEIgGATJNiQQBDswYjN5pLsHWlHIymrKoHKZVZlXWYWQMztnbz33nvvvffee++997o7nU4n99//P1xmZAFs9s5K2smeIYCqyB8/fnwfPyIe/x7vFmV6mddNUS0/+2h3vPNRmi+n1axYXnz20VWxnFVXzfbu3v29j36Po8dTakvtl81nH83bdvXo7t2rq6vxdJ4vsnfVcjytFh/J94/eNUXQ5ureuKov7u7t7Oze/b2/eP6a39kulk2bLac5vdUUjxr+8Hk1zVpGZqCLu4usviyWd+d5ubp7XtWLrG3uyrt3F/WlgP79P/39d3//nfG7ZvaRG90JfXNMUNLzosxTeTW9/…
8D178AFD3A770B2E34E344BC7ED0CAC8	1	mrv	JChemExcelswkAAB+LCAAAAAAABADtvQdgHEmWJSYvbcp7f0r1StfgdKEIgGATJNiQQBDswYjN5pLsHWlHIymrKoHKZVZlXWYWQMztnbz33nvvvffee++997o7nU4n99//P1xmZAFs9s5K2smeIYCqyB8/fnwfPyIe/x7vFmV6mddNUS0/+2h3vPNRmi+n1axYXnz20VWxnFVXzfbu3v29j36Po8dTakvtl81nH83bdvXo7t2rq6vxdJ4vsnfVcjytFh/J94/eNUXQ5ureuKov7u7t7Oze/b2/eP6a39kulk2bLac5vdUUjxr+8Hk1zVpGZqCLu4usviyWd+d5ubp7XtWLrG3uyrt3F/WlgP79P/39d3//nfG7ZvaRG90JfXNMUNLzosxTeTW9/…
C23C96DBC2ABE25D630F771ED278F5B0	1	mrv	JChemExcelWQkAAB+LCAAAAAAABADtvQdgHEmWJSYvbcp7f0r1StfgdKEIgGATJNiQQBDswYjN5pLsHWlHIymrKoHKZVZlXWYWQMztnbz33nvvvffee++997o7nU4n99//P1xmZAFs9s5K2smeIYCqyB8/fnwfPyIe/x7vFmV6mddNUS0/+2h3vPNRmi+n1axYXnz20VWxnFVXzfbu3v29j36Po8dTakvtl81nH83bdvXo7t2rq6vxdJ4vsnfVcjytFh/J94/eNUXQ5ureuKov7u7t7Oze/b2/eP6a39kulk2bLac5vdUUjxr+8Hk1zVpGZqCLu4usviyWd+d5ubp7XtWLrG3uyrt3F/WlgP79P/39d3//nfG7ZvaRG90JfXNMUNLzosxTeTW9/…
259B4413ED52837D3F9113EE7DB84D27	1	mrv	JChemExcel+gYAAB+LCAAAAAAABADtvQdgHEmWJSYvbcp7f0r1StfgdKEIgGATJNiQQBDswYjN5pLsHWlHIymrKoHKZVZlXWYWQMztnbz33nvvvffee++997o7nU4n99//P1xmZAFs9s5K2smeIYCqyB8/fnwfPyIe/x7vFmV6mddNUS0/+2h3vPNRmi+n1axYXnz20VWxnFVXzfbu3v29j36Po8dTakvtl81nH83bdvXo7t2rq6vxdJ4vsnfVcjytFh/J94/eNUXQ5ureuKov7u7t7Oze/b2/eP6a39kulk2bLac5vdUUjxr+8Hk1zVpGZqCLu4usviyWd+d5ubp7XtWLrG3uyrt3F/WlgP79P/39d3//nfG7ZvaRG90JfXNMUNLzosxTeTW9/…
26F954F48535D7F359811B627AF57B59	1	mrv	JChemExcelmgoAAB+LCAAAAAAABADtvQdgHEmWJSYvbcp7f0r1StfgdKEIgGATJNiQQBDswYjN5pLsHWlHIymrKoHKZVZlXWYWQMztnbz33nvvvffee++997o7nU4n99//P1xmZAFs9s5K2smeIYCqyB8/fnwfPyIe/x7vFmV6mddNUS0/+2h3vPNRmi+n1axYXnz20VWxnFVXzfbu3v29j36Po8dTakvtl81nH83bdvXo7t2rq6vxdJ4vsnfVcjytFh/J94/eNUXQ5ureuKov7u7t7Oze/b2/eP6a39kulk2bLac5vdUUjxr+8Hk1zVpGZqCLu4usviyWd+d5ubp7XtWLrG3uyrt3F/WlgP79P/39d3//nfG7ZvaRG90JfXNMUNLzosxTeTW9/…
538CF1210E840E74FA65AB1893F41479	1	mrv	JChemExcelMAoAAB+LCAAAAAAABADtvQdgHEmWJSYvbcp7f0r1StfgdKEIgGATJNiQQBDswYjN5pLsHWlHIymrKoHKZVZlXWYWQMztnbz33nvvvffee++997o7nU4n99//P1xmZAFs9s5K2smeIYCqyB8/fnwfPyIe/x7vFmV6mddNUS0/+2h3vPNRmi+n1axYXnz20VWxnFVXzfbu3v29j36Po8dTakvtl81nH83bdvXo7t2rq6vxdJ4vsnfVcjytFh/J94/eNUXQ5ureuKov7u7t7Oze/b2/eP6a39kulk2bLac5vdUUjxr+8Hk1zVpGZqCLu4usviyWd+d5ubp7XtWLrG3uyrt3F/WlgP79P/39d3//nfG7ZvaRG90JfXNMUNLzosxTeTW9/…
1E0D7412F5535E6E6B0B63FF21D7F9A9	1	mrv	JChemExcelnQcAAB+LCAAAAAAABADtvQdgHEmWJSYvbcp7f0r1StfgdKEIgGATJNiQQBDswYjN5pLsHWlHIymrKoHKZVZlXWYWQMztnbz33nvvvffee++997o7nU4n99//P1xmZAFs9s5K2smeIYCqyB8/fnwfPyIe/x7vFmV6mddNUS0/+2h3vPNRmi+n1axYXnz20VWxnFVXzfbu3v29j36Po8dTakvtl81nH83bdvXo7t2rq6vxdJ4vsnfVcjytFh/J94/eNUXQ5ureuKov7u7t7Oze/b2/eP6a39kulk2bLac5vdUUjxr+8Hk1zVpGZqCLu4usviyWd+d5ubp7XtWLrG3uyrt3F/WlgP79P/39d3//nfG7ZvaRG90JfXNMUNLzosxTeTW9/…
14CF9094D18AC0E79048D23BFFBFCB38	1	mrv	JChemExcel6QkAAB+LCAAAAAAABADtvQdgHEmWJSYvbcp7f0r1StfgdKEIgGATJNiQQBDswYjN5pLsHWlHIymrKoHKZVZlXWYWQMztnbz33nvvvffee++997o7nU4n99//P1xmZAFs9s5K2smeIYCqyB8/fnwfPyIe/x7vFmV6mddNUS0/+2h3vPNRmi+n1axYXnz20VWxnFVXzfbu3v29j36Po8dTakvtl81nH83bdvXo7t2rq6vxdJ4vsnfVcjytFh/J94/eNUXQ5ureuKov7u7t7Oze/b2/eP6a39kulk2bLac5vdUUjxr+8Hk1zVpGZqCLu4usviyWd+d5ubp7XtWLrG3uyrt3F/WlgP79P/39d3//nfG7ZvaRG90JfXNMUNLzosxTeTW9/…
5637C9FEE4EA69AE855E6BDB2FA1AEE4	1	mrv	JChemExcelOgoAAB+LCAAAAAAABADtvQdgHEmWJSYvbcp7f0r1StfgdKEIgGATJNiQQBDswYjN5pLsHWlHIymrKoHKZVZlXWYWQMztnbz33nvvvffee++997o7nU4n99//P1xmZAFs9s5K2smeIYCqyB8/fnwfPyIe/x7vFmV6mddNUS0/+2h3vPNRmi+n1axYXnz20VWxnFVXzfbu3v29j36Po8dTakvtl81nH83bdvXo7t2rq6vxdJ4vsnfVcjytFh/J94/eNUXQ5ureuKov7u7t7Oze/b2/eP6a39kulk2bLac5vdUUjxr+8Hk1zVpGZqCLu4usviyWd+d5ubp7XtWLrG3uyrt3F/WlgP79P/39d3//nfG7ZvaRG90JfXNMUNLzosxTeTW9/…
E5F7BE72AEE26271EA1A690779E9A7DD	1	mrv	JChemExcelpQgAAB+LCAAAAAAABADtvQdgHEmWJSYvbcp7f0r1StfgdKEIgGATJNiQQBDswYjN5pLsHWlHIymrKoHKZVZlXWYWQMztnbz33nvvvffee++997o7nU4n99//P1xmZAFs9s5K2smeIYCqyB8/fnwfPyIe/x7vFmV6mddNUS0/+2h3vPNRmi+n1axYXnz20VWxnFVXzfbu3v29j36Po8dTakvtl81nH83bdvXo7t2rq6vxdJ4vsnfVcjytFh/J94/eNUXQ5ureuKov7u7t7Oze/b2/eP6a39kulk2bLac5vdUUjxr+8Hk1zVpGZqCLu4usviyWd+d5ubp7XtWLrG3uyrt3F/WlgP79P/39d3//nfG7ZvaRG90JfXNMUNLzosxTeTW9/…
AECDB36CF288CB79F8069257D8ED41FC	1	mrv	JChemExcelywkAAB+LCAAAAAAABADtvQdgHEmWJSYvbcp7f0r1StfgdKEIgGATJNiQQBDswYjN5pLsHWlHIymrKoHKZVZlXWYWQMztnbz33nvvvffee++997o7nU4n99//P1xmZAFs9s5K2smeIYCqyB8/fnwfPyIe/x7vFmV6mddNUS0/+2h3vPNRmi+n1axYXnz20VWxnFVXzfbu3v29j36Po8dTakvtl81nH83bdvXo7t2rq6vxdJ4vsnfVcjytFh/J94/eNUXQ5ureuKov7u7t7Oze/b2/eP6a39kulk2bLac5vdUUjxr+8Hk1zVpGZqCLu4usviyWd+d5ubp7XtWLrG3uyrt3F/WlgP79P/39d3//nfG7ZvaRG90JfXNMUNLzosxTeTW9/…
197E8075DA9C071BFBCC020214496EC5	1	mrv	JChemExcelNAYAAB+LCAAAAAAABADtvQdgHEmWJSYvbcp7f0r1StfgdKEIgGATJNiQQBDswYjN5pLsHWlHIymrKoHKZVZlXWYWQMztnbz33nvvvffee++997o7nU4n99//P1xmZAFs9s5K2smeIYCqyB8/fnwfPyIe/x7vFmV6mddNUS0/+2h3vPNRmi+n1axYXnz20VWxnFVXzfbu3v29j36Po8dTakvtl81nH83bdvXo7t2rq6vxdJ4vsnfVcjytFh/J94/eNUXQ5ureuKov7u7t7Oze/b2/eP6a39kulk2bLac5vdUUjxr+8Hk1zVpGZqCLu4usviyWd+d5ubp7XtWLrG3uyrt3F/WlgP79P/39d3//nfG7ZvaRG90JfXNMUNLzosxTeTW9/…
63F98EC6DEA960B85545997CC82F050C	1	mrv	JChemExcelMgoAAB+LCAAAAAAABADtvQdgHEmWJSYvbcp7f0r1StfgdKEIgGATJNiQQBDswYjN5pLsHWlHIymrKoHKZVZlXWYWQMztnbz33nvvvffee++997o7nU4n99//P1xmZAFs9s5K2smeIYCqyB8/fnwfPyIe/x7vFmV6mddNUS0/+2h3vPNRmi+n1axYXnz20VWxnFVXzfbu3v29j36Po8dTakvtl81nH83bdvXo7t2rq6vxdJ4vsnfVcjytFh/J94/eNUXQ5ureuKov7u7t7Oze/b2/eP6a39kulk2bLac5vdUUjxr+8Hk1zVpGZqCLu4usviyWd+d5ubp7XtWLrG3uyrt3F/WlgP79P/39d3//nfG7ZvaRG90JfXNMUNLzosxTeTW9/…
B4FA90A883EEA5FECE6265845E9A2B06	1	mrv	JChemExcel0gsAAB+LCAAAAAAABADtvQdgHEmWJSYvbcp7f0r1StfgdKEIgGATJNiQQBDswYjN5pLsHWlHIymrKoHKZVZlXWYWQMztnbz33nvvvffee++997o7nU4n99//P1xmZAFs9s5K2smeIYCqyB8/fnwfPyIe/x7vFmV6mddNUS0/+2h3vPNRmi+n1axYXnz20VWxnFVXzfbu3v29j36Po8dTakvtl81nH83bdvXo7t2rq6vxdJ4vsnfVcjytFh/J94/eNUXQ5ureuKov7u7t7Oze/b2/eP6a39kulk2bLac5vdUUjxr+8Hk1zVpGZqCLu4usviyWd+d5ubp7XtWLrG3uyrt3F/WlgP79P/39d3//nfG7ZvaRG90JfXNMUNLzosxTeTW9/…
63332BFC4359AA2B8CF853A903979C65	1	mrv	JChemExcelKwcAAB+LCAAAAAAABADtvQdgHEmWJSYvbcp7f0r1StfgdKEIgGATJNiQQBDswYjN5pLsHWlHIymrKoHKZVZlXWYWQMztnbz33nvvvffee++997o7nU4n99//P1xmZAFs9s5K2smeIYCqyB8/fnwfPyIe/x7vFmV6mddNUS0/+2h3vPNRmi+n1axYXnz20VWxnFVXzfbu3v29j36Po8dTakvtl81nH83bdvXo7t2rq6vxdJ4vsnfVcjytFh/J94/eNUXQ5ureuKov7u7t7Oze/b2/eP6a39kulk2bLac5vdUUjxr+8Hk1zVpGZqCLu4usviyWd+d5ubp7XtWLrG3uyrt3F/WlgP79P/39d3//nfG7ZvaRG90JfXNMUNLzosxTeTW9/…
A18290A081148EFA676B78B3FE0CC197	1	mrv	JChemExceltwgAAB+LCAAAAAAABADtvQdgHEmWJSYvbcp7f0r1StfgdKEIgGATJNiQQBDswYjN5pLsHWlHIymrKoHKZVZlXWYWQMztnbz33nvvvffee++997o7nU4n99//P1xmZAFs9s5K2smeIYCqyB8/fnwfPyIe/x7vFmV6mddNUS0/+2h3vPNRmi+n1axYXnz20VWxnFVXzfbu3v29j36Po8dTakvtl81nH83bdvXo7t2rq6vxdJ4vsnfVcjytFh/J94/eNUXQ5ureuKov7u7t7Oze/b2/eP6a39kulk2bLac5vdUUjxr+8Hk1zVpGZqCLu4usviyWd+d5ubp7XtWLrG3uyrt3F/WlgP79P/39d3//nfG7ZvaRG90JfXNMUNLzosxTeTW9/…
75970732E08417CCFB2A510A394E6CB2	1	mrv	JChemExcelkwkAAB+LCAAAAAAABADtvQdgHEmWJSYvbcp7f0r1StfgdKEIgGATJNiQQBDswYjN5pLsHWlHIymrKoHKZVZlXWYWQMztnbz33nvvvffee++997o7nU4n99//P1xmZAFs9s5K2smeIYCqyB8/fnwfPyIe/x7vFmV6mddNUS0/+2h3vPNRmi+n1axYXnz20VWxnFVXzfbu3v29j36Po8dTakvtl81nH83bdvXo7t2rq6vxdJ4vsnfVcjytFh/J94/eNUXQ5ureuKov7u7t7Oze/b2/eP6a39kulk2bLac5vdUUjxr+8Hk1zVpGZqCLu4usviyWd+d5ubp7XtWLrG3uyrt3F/WlgP79P/39d3//nfG7ZvaRG90JfXNMUNLzosxTeTW9/…
00A19D94E6B452968A3098BB83EDDB8A	1	mrv	JChemExceloBsAAB+LCAAAAAAABADtvQdgHEmWJSYvbcp7f0r1StfgdKEIgGATJNiQQBDswYjN5pLsHWlHIymrKoHKZVZlXWYWQMztnbz33nvvvffee++997o7nU4n99//P1xmZAFs9s5K2smeIYCqyB8/fnwfPyIe/x7vFmV6mddNUS0/+2h3vPNRmi+n1axYXnz20VWxnFVXzfbu3v29j36Po8dTakvtl81nH83bdvXo7t2rq6vxdJ4vsnfVcjytFh/J94/eNUXQ5ureuKov7u7t7Oze/b2/eP6a39kulk2bLac5vdUUjxr+8Hk1zVpGZqCLu4usviyWd+d5ubp7XtWLrG3uyrt3F/WlgP79P/39d3//nfG7ZvaRG90JfXNMUNLzosxTeTW9/…

## Sheet: BML-2832
BioMol kinase and phosphatase inhibitor library; 84 compounds (former CAT# 2831A)
Structure	IUPAC name	Name	MW	Description	CAS	Target description
	2-(2-amino-3-methoxyphenyl)-4H-chromen-4-one	PD-98059	267.279	kinase inhibitor	167869-21-8	MEK
	(2Z,3Z)-bis({amino[(2-aminophenyl)sulfanyl] methylidene})butanedinitrile	U-0126	380.49	kinase inhibitor	109511-58-2	MEK
	4-[4-(4-fluorophenyl)-2-(4-methanesulfinylphenyl)-1H-imidazol-5-yl]pyridine	SB-203580	377.435	kinase inhibitor	152121-47-6	p38 MAPK
	5-(2-methylpiperazine-1-sulfonyl)isoquinoline dihydrochloride	H-7·2HCl	364.291	kinase inhibitor	84477-87-2	PKA, PKG, MLCK, and PKC.
	N-(2-aminoethyl)isoquinoline-5-sulfonamide hydrochloride	H-9·HCl	287.766	kinase inhibitor	116970-50-4	PKA, PKG, MLCK, and PKC.
	(2R,3S,4S,6S)-3-methoxy-2-methyl-4-(methylamino)-29-oxa-1,7,17-triazaoctacyclo[12.12.2.1²,⁶.0⁷,²⁸.0⁸,¹³.0¹⁵,¹⁹.0²⁰,²⁷.0²¹,²⁶]nonacosa-8,10,12,14,19,21(26),22,24,27-nonaen-16-one	Staurosporine	466.531	kinase inhibitor	62996-74-1	broad spectrum protein kinase inhibitor
	(2E)-2-cyano-3-(3,4-dihydroxyphenyl)-N-phenylprop-2-enamide	AG-494	280.278	kinase inhibitor	133550-35-3	EGFRK, PDGFRK
	(2E)-3-{3-[(1,3-benzothiazol-2-ylsulfanyl)methyl]-4-hydroxy-5-methoxyphenyl}-2-cyanoprop-2-enamide	AG-825	397.471	kinase inhibitor	149092-50-2	HER1-2
	5-{[(2,5-dihydroxyphenyl)methyl][(2-hydroxyphenyl)methyl]amino}-2-hydroxybenzoic acid	Lavendustin A	381.379	kinase inhibitor	125697-92-9	EGFRK
	(2Z)-3-(3,5-dichlorophenyl)-2-(pyridin-3-yl)prop-2-enenitrile	RG-1462	275.133	kinase inhibitor	136831-49-7	EGFRK
	2-[(3,4-dihydroxyphenyl)methylidene]propanedinitrile	TYRPHOSTIN 23	186.167	kinase inhibitor	118409-57-7	EGFRK
	2-[(3,4,5-trihydroxyphenyl)methylidene]propanedinitrile	TYRPHOSTIN 25	202.166	kinase inhibitor	118409-58-8	EGFRK
	(2E)-2-cyano-3-(3,4-dihydroxyphenyl)prop-2-enamide	TYRPHOSTIN 46	204.182	kinase inhibitor	122520-85-8	EGFRK, PDGFRK
	(2E)-2-cyano-3-(3,4-dihydroxyphenyl)prop-2-enethioamide	TYRPHOSTIN 47	220.248	kinase inhibitor	122520-86-9	EGFRK
	(3Z)-2-amino-3-[(3,4,5-trihydroxyphenyl)methylidene]prop-1-ene-1,1,3-tricarbonitrile	TYRPHOSTIN 51	268.228	kinase inhibitor	122520-90-5	EGFRK
	2-[(4-methoxyphenyl)methylidene] propanedinitrile	TYRPHOSTIN 1	184.194	kinase inhibitor	2826-26-8	Negative control for tyrosine kinase inhibitors.
	2-[(3,4-dihydroxy-5-nitrophenyl)methylidene] propanedinitrile	TYRPHOSTIN AG 1288	231.164	kinase inhibitor	116313-73-6	Tyrosine kinases
	N-(3-chlorophenyl)-6,7-dimethoxyquinazolin-4-amine	TYRPHOSTIN AG 1478	315.754	kinase inhibitor	175178-82-2	EGFRK
	6,7-dimethyl-2-phenylquinoxaline	TYRPHOSTIN AG 1295	234.296	kinase inhibitor	71897-07-9	Tyrosine kinases
	2-[(3,5-di-tert-butyl-4-hydroxyphenyl)methylidene] propanedinitrile	TYRPHOSTIN 9	282.38	kinase inhibitor	10537-47-0	PDGFRK
	[hydroxy(naphthalen-2-yl)methyl]phosphonic acid	Hydroxy-2-naphthalenylmethylphosphonic acid	238.176	kinase inhibitor		IRK
	9,10-Dihydroxy-3-hydroxy-1-methoxy-9,10-dioxo-2-anthracenecarboxaldehyde	Damnacanthal	282.25	kinase inhibitor	477-84-9	p56lck tyrosine kinase
	5-[(E)-2-(3,4-dihydroxyphenyl)ethenyl] benzene-1,3-diol	Piceatannol	244.243	kinase inhibitor	10083-24-6	Syk
	1-tert-butyl-3-(4-methylphenyl)-1H-pyrazolo [3,4-d]pyrimidin-4-amine	PP1	281.356	kinase inhibitor	172889-26-8	Src family
	(2E)-N-benzyl-2-cyano-3-(3,4-dihydroxyphenyl)prop-2-enamide	AG-490	294.305	kinase inhibitor	133550-30-8	JAK-2
	2-[(3-hydroxy-4-nitrophenyl)methylidene] propanedinitrile	AG-126	215.165	kinase inhibitor	118409-62-4	IRAK
	(3Z)-2-amino-3-(1H-indol-5-ylmethylidene)prop-1-ene-1,1,3-tricarbonitrile	AG-370	259.265	kinase inhibitor	134036-53-6	PDGFRK
	(2E)-2-cyano-3-(3,5-di-tert-butyl-4-hydroxyphenyl)prop-2-enethioamide	AG-879	316.461	kinase inhibitor	148741-30-4	NGFRK
	2-(morpholin-4-yl)-8-phenyl-4H- chromen-4-one	LY 294002	307.343	kinase inhibitor	154447-36-6	PI 3-K
	(1R,3R,5S,18S)-18-(methoxymethyl)-1,5-dimethyl-6,11,16-trioxo-13,17-dioxapentacyclo[10.6.1.0²,¹⁰.0⁵,⁹.0¹⁵,¹⁹]nonadeca-2(10),12(19),14-trien-3-yl acetate	Wortmannin	428.432	kinase inhibitor	19545-26-7	PI 3-K
	3-{1-[3-(dimethylamino)propyl]-1H-indol-3-yl}-4-(1H-indol-3-yl)-2,5-dihydro-1H-pyrrole-2,5-dione	GF 109203X	412.484	kinase inhibitor	133052-90-1	PKC
	5,7,11,18,22,24-hexahydroxy-13,16-dimethyloctacyclo[13.11.1.1²,¹⁰.0³,⁸.0⁴,²⁵.0¹⁹,²⁷.0²¹,²⁶.0¹⁴,²⁸]octacosa-1,3,5,7,10(28),11,13,15,17,19(27),21(26),22,24-tridecaene-9,20-dione	Hypericin	504.443	kinase inhibitor	548-04-9	PKC
	[(3-{3-[4-(1-methyl-1H-indol-3-yl)-2,5-dioxo-2,5-dihydro-1H-pyrrol-3-yl]-1H-indol-1-yl}propyl)sulfanyl]methanimidamide; methanesulfonic acid	Ro 31-8220 mesylate	553.653	kinase inhibitor	138489-18-6	PKC
	(2S,3R,4E)-2-aminooctadec-4-ene-1,3-diol	D-erythro-Sphingosine	299.492	kinase inhibitor	123-78-4	PKC
	N-(2-{[(2E)-3-(4-bromophenyl)prop-2-en-1-yl]amino}ethyl)isoquinoline-5-sulfonamide dihydrochloride	H-89·2HCl	519.283	kinase inhibitor	127243-85-0	PKA
	N-[2-(methylamino)ethyl]isoquinoline- 5-sulfonamide	H-8	265.331	kinase inhibitor	84478-11-5	PKA, PKG
	1-[2-(isoquinoline-5-sulfonamido)ethyl]guanidine dihydrochloride	HA-1004·2HCl	366.267	kinase inhibitor	91742-10-8	PKA, PKG
	5-(1,4-diazepane-1-sulfonyl)isoquinoline dihydrochloride	HA-1077·2HCl	364.291	kinase inhibitor	103745-39-7	PKA, PKG
	5-{[(2,5-dihydroxyphenyl)methyl]amino} -2-hydroxybenzoic acid	2-Hydroxy-5-(2,5-dihydroxybenzylamino)benzoic acid	275.257	kinase inhibitor	125697-93-0	EGFRK, CaMK II
	4-[(2R)-2-(N-methylisoquinoline-5-sulfonamido)-3-oxo-3-(4-phenylpiperazin-1-yl)propyl]phenyl isoquinoline-5-sulfonate	KN-62	721.844	kinase inhibitor	127191-97-3	CaMK II
	N-[2-({[(2E)-3-(4-chlorophenyl)prop-2-en-1-yl](methyl)amino}methyl) phenyl]-2-hydroxy-S'-(4-methoxyphenyl)ethane-1-sulfonamido	KN-93	501.037	kinase inhibitor	139298-40-1	CaMK II
	1-(5-iodonaphthalene-1-sulfonyl)-1,4-diazepane hydrochloride	ML-7·HCl	452.738	kinase inhibitor	109376-83-2	MLCK
	1-(5-chloronaphthalene-1-sulfonyl)-1,4-diazepane hydrochloride	ML-9·HCl	361.287	kinase inhibitor	105637-50-1	MLCK
	9H-purin-2-amine	2-Aminopurine	135.127	kinase inhibitor	452-06-2	PKR
	2-{[6-(benzylamino)-9-(propan-2-yl)-9H-purin-2-yl]amino}ethan-1-ol	N9-isopropyl-olomoucine	326.396	kinase inhibitor	158982-15-1	CDK
	2-{[6-(benzylamino)-9-methyl-9H-purin-2-yl]amino}ethan-1-ol	Olomoucine	298.343	kinase inhibitor	101622-51-9	CDK
	2-{[6-(benzylamino)-7-methyl-7H-purin-2-yl]amino}ethan-1-ol	Iso-olomoucine	298.343	kinase inhibitor	101622-50-8	Negative control for olomoucine.
	(2R)-2-{[6-(benzylamino)-9-(propan-2-yl)-9H-purin-2-yl]amino}butan-1-ol	Roscovitine	354.449	kinase inhibitor	186692-46-6	CDK
	(2S,3S,4R,5S)-2-{4-amino-5-iodo-7H-pyrrolo[2,3-d]pyrimidin-7-yl}-5-(hydroxymethyl)oxolane-3,4-diol	5-Iodotubericidin	392.15	kinase inhibitor	24386-93-4	ERK2, adenosine kinase, CK1, CK2,
	(2Z)-2-cyano-N-(2,5-dibromophenyl)-3-hydroxybut-2-enamide	LFM-A13	360.001	kinase inhibitor	62004-35-7	BTK
	4-[4-(4-fluorophenyl)-5-(pyridin -4-yl)-1H-imidazol-2-yl]phenol	SB-202190	331.343	kinase inhibitor	152121-30-7	p38 MAPK
	1-tert-butyl-3-(4-chlorophenyl) -1H-pyrazolo[3,4-d]pyrimidin-4-amine	PP2	301.774	kinase inhibitor	172889-27-9	Src family
	N-(5-{[3-(dimethylamino) benzene]amido}-2-methylphenyl)-4-hydroxybenzamide	ZM 336372	389.447	kinase inhibitor	208260-29-1	Raf-1
	(3Z)-3-{[4-(dimethylamino)phenyl] methylidene}-2,3-dihydro-1H-indol-2-one	SU 4312	264.322	kinase inhibitor	5812-07-7	Flk1
	6,7-dimethoxy-2-phenylquinoxaline	AG-1296	266.295	kinase inhibitor	146535-11-7	PDGFRK
	(3Z)-3-[(3,5-dibromo-4-hydroxyphenyl)methylidene]-5-iodo-2,3-dihydro-1H-indol-2-one	GW 5074	520.942	kinase inhibitor	220904-83-6	Raf-1
	[3-carboxy-2-(hexadecanoyloxy)propyl] trimethylazanium chloride	Palmitoyl-DL-carnitine	436.069	kinase inhibitor	6865-14-1	PKC
	(2E)-1-{6-[(3-acetyl-2,4,6-trihydroxy-5-methylphenyl)methyl]-5,7-dihydroxy-2,2-dimethyl-2H-chromen-8-yl}-3-phenylprop-2-en-1-one	Rottlerin	516.538	kinase inhibitor	82-08-6	PKC delta
	5,7-dihydroxy-3-(4-hydroxyphenyl)-4H-chromen-4-one	Genistein	270.237	kinase inhibitor	446-72-0	Tyrosine Kinases
	7-hydroxy-3-(4-hydroxyphenyl)-4H-chromen-4-one	Daidzein	254.238	kinase inhibitor	486-66-8	Negative control for Genistein.
	methyl (2E)-3-(2,5-dihydroxyphenyl)prop-2-enoate	Erbstatin analog	194.184	kinase inhibitor	63177-57-1	EGFRK
	2-(3,4-dihydroxyphenyl)-3,5,7-trihydroxy-4H-chromen-4-one dihydrate	Quercetin·2H2O	338.266	kinase inhibitor	6151-25-3	PI 3-K
	(2E)-2-cyano-3-[4-hydroxy-3,5-bis(propan-2-yl)phenyl]-N-(3-phenylpropyl)prop-2-enamide	SU1498	390.518	kinase inhibitor		Flk1
	1-(naphthalen-2-yl)prop-2-en- 1-one	ZM 449829	182.218	kinase inhibitor	4452-06-6	JAK-3
	(2E)-3-[(4-methylbenzene)sulfonyl] prop-2-enenitrile	BAY 11-7082	207.249	kinase inhibitor	195462-67-7	IKK pathway
	(2R,3R,4S,5R)-2-(5,6-dichloro-1H-1,3-benzodiazol-1-yl)-5-(hydroxymethyl)oxolane-3,4-diol	5,6-dichloro-1-β-D-ribofuranosylbenzimidazole	319.141	kinase inhibitor	53-85-0	CK II, Cdk9
	5-(methoxymethyl)-4-[2,3,4-trihydroxy-6-(methoxymethyl)phenyl] benzene-1,2,3-triol	2,2',3,3',4,4'-Hexahydroxy-1,1'-biphenyl-6,6'-dimethanol dimethyl ether	338.309	kinase inhibitor		PKC alpha, PKC gamma
	14,15-diazatetracyclo[7.6.1.0²,⁷.0¹³,¹⁶]hexadeca-1(15),2,4,6,9(16),10,12-heptaen-8-one	SP 600125	220.226	kinase inhibitor	129-56-6	JNK
	2-(2-oxo-2,3-dihydro-1H-indol-3-ylidene)-2,3-dihydro-1H-indol-3-one	Indirubin	262.263	kinase inhibitor	479-41-4	GSK-3beta, CDK5
	3-[(3E)-3-(hydroxyimino)-2,3-dihydro-1H-indol-2-ylidene]-2,3-dihydro-1H-indol-2-one	Indirubin-3'-monooxime	277.277	kinase inhibitor	160807-49-8	GSK-3beta
	(1R,2R,3R,4S)-2,3-dimethyl-7-oxabicyclo[2.2.1]heptane-2,3-dicarboxylic acid	Cantharidic acid	214.215	phosphatase inhibitor	28874-45-5	PP1 and PP2A
	(1R,2S,6R,7S)-2,6-dimethyl-4,10-dioxatricyclo[5.2.1.0²,⁶]decane-3,5-dione	Cantharidin	196.2	phosphatase inhibitor	56-25-7	PP1 and PP2A
	(1R,4S)-7-oxabicyclo[2.2.1]heptane-2,3-dicarboxylic acid	Endothall	186.162	phosphatase inhibitor	145-73-3	PP2A
	benzylphosphonic acid	Benzylphosphonic acid	172.118	phosphatase inhibitor	6881-57-8	Tyrosine phosphatases
	(6S)-6-(4-bromophenyl)-2H,3H,5H,6H-imidazo[2,1-b] [1,3]thiazole; oxalic acid	L-p-Bromotetramisole oxalate	373.222	phosphatase inhibitor	62284-79-1	Tyrosine phosphatases, alkaline phosphatase
	3-hexadecanoyl-4-hydroxy-5-(hydroxymethyl)-2,5-dihydrofuran-2-one	RK-682	368.507	phosphatase inhibitor	154639-24-4	Tyrosine phosphatases
	({[(acetyloxy)methoxy]({[(acetyloxy)methoxy][2-(4-bromophenoxy)-5-nitrophenyl]methyl}) phosphoryl}oxy)methyl acetate	RWJ-60475 (AM)3	620.295	phosphatase inhibitor	1069116-45-5	CD45 tyrosine phosphatase (cell permeable)
	(6S)-6-phenyl-2H,3H,5H,6H-imidazo[2,1-b][1,3]thiazole hydrochloride	Levamisole HCl	240.752	phosphatase inhibitor	16595-80-5	Mammalian alkaline phosphatase
	6-phenyl-2H,3H,5H,6H-imidazo[2,1-b][1,3]thiazole hydrochloride	Tetramisole HCl	240.752	phosphatase inhibitor	5086-74-8	Mammalian alkaline phosphatase
	cyano(3-phenoxyphenyl)methyl 3-(2,2-dichloroethenyl)-2,2-dimethylcyclopropane-1-carboxylate	Cypermethrin	416.297	phosphatase inhibitor	52315-07-8	Calcineurin (PP2B)
	(S)-cyano(3-phenoxyphenyl)methyl (1R,3R)-3-(2,2-dibromoethenyl)-2,2-dimethylcyclopropane-1-carboxylate	Deltamethrin	505.199	phosphatase inhibitor	52918-63-5	Calcineurin (PP2B)
	cyano(3-phenoxyphenyl)methyl 2-(4-chlorophenyl)-3-methylbutanoate	Fenvalerate	419.9	phosphatase inhibitor	51630-58-1	Calcineurin (PP2B)
	2-[(4-hydroxyphenyl)methylidene] propanedinitrile	Tyrphostin 8	170.2	phosphatase inhibitor	3785-90-8	Calcineurin (PP2B)
	(4S)-4-{[(1S)-1-carbamoyl-3-methylbutyl]carbamoyl}-4-[2-({4-[(1E)-2-carboxyeth-1-en-1-yl]phenyl}formamido)acetamido]butanoic acid	CinnGel	490.506	phosphatase inhibitor	172796-68-8	PTP1B
