# Supplementary material for: Gene expression profiles and signaling mechanisms in α2B-adrenoceptor-evoked proliferation of vascular smooth muscle cells
Source: BMC Syst Biol. 2017 Jun 28;11:65. doi: 10.1186/s12918-017-0439-8 (PMC5490158; doi:10.1186/s12918-017-0439-8)
Supplement: Supplementary file 2 — Up- and down-regulated genes in dexmedetomidine-treated vs. vehicle-treated A7r5-α2B cells. (XLSX 34 kb) [file 12918_2017_439_MOESM2_ESM.xlsx]

## Sheet: upRegGR06GR03
						Upregulated genes in dexmedetomidine-treated vs. vehicle-treated A7r5-α2B cells
upreg 100nM dex vs ctrl gr06gr03	meanBaseGR	meanCompGR	sdBaseGR	sdCompGR	logFC	FC	AveExpr	P.Value	adj.P.Val	Symbol	Definition	Chromosome	Source_Reference_ID	Entrez_Gene_ID	Protein_Product	Probe_Type	Probe_Chr_Orientation	Probe_Sequence	Ontology_Component	Ontology_Process	Ontology_Function
1780487	188.027323913043	378.418869565217	0.586981636572217	19.9144967859288	1.00768718734892	2.01069	8.15941	7.41216e-10	4.1736e-06	Lypd8	LY6/PLAUR domain containing 8	10	XM_001077421.1	691259	XP_001077421.1	S	+	CTCCACGAGCCACCGTTACTTCACAAACCTCCGTTACCCCATCGACCAGC				http://www.ncbi.nlm.nih.gov/gene/?term=691259
1940463	1330.38410869565	2127.29014492754	111.599066253221	121.951000009117	0.678131593336282	1.60007	10.782	3.91862e-07	0.000995736	Glrx	glutaredoxin (Glrx, Grx)	2	NM_022278.1	64045	NP_071614.1	S	+	GAGCAGATGGTGCGTTCAGCTCTGTTCGTAAAGGTGATTAATTGCCCAGA			glutathione disulfide oxidoreductase activity [goid 15038] [evidence ISS]; protein-disulfide reductase (glutathione) activity [goid 19153] [evidence ISS]	http://www.ncbi.nlm.nih.gov/gene/?term=64045
5720433	5021.19193478261	7571.95539130435	45.5377074521869	205.920756990849	0.592306252766702	1.50765	12.6492	3.97888e-07	0.000995736	Rpl37	ribosomal protein L37 (60S ribosomal subunit)	2	NM_031106.1	81770	NP_112368.1	S	+	TCCGGTCTCTTTGGCCTCGCCGGTAGAAGCAAGATGACGAAAGGAACGTC	ribosome [goid 5840] [evidence ISS]; cytosolic large ribosomal subunit (sensu Eukaryota) [goid 5842] [evidence ISS]; intracellular [goid 5622] [evidence ISS]	protein biosynthesis [goid 6412] [evidence ISS]	RNA binding [goid 3723] [evidence ISS]; zinc ion binding [goid 8270] [evidence IEA]; metal ion binding [goid 46872] [evidence IEA]; rRNA binding [goid 19843] [evidence IEA]; structural constituent of ribosome [goid 3735] [evidence ISS]	http://www.ncbi.nlm.nih.gov/gene/?term=81770
6840133	321.647173913044	466.868060869565	18.0633255681228	9.47843160970672	0.538477033932045	1.45244	8.65128	1.80018e-06	0.00398271	Fam25a	family with sequence similarity 25, member A	16	XM_001061730.1	684972	XP_001061730.1	S	0	GCCCAAGAATCAGGGGACAGGGTGGTGAAGGAGGTCACTGAGAAGGTCAC				http://www.ncbi.nlm.nih.gov/gene/?term=684972
4850538	679.431826086957	1069.67553913043	85.465850726656	74.9356491428534	0.658199386395324	1.57811	9.79737	1.94511e-06	0.00398271	LOC500300	similar to hypothetical protein MGC6835	4	NM_001024334.2	500300	NP_001019505.2	S	+	GCTCCCACAATGCAGCTTGACTGGTACTGTCTGTTTGTGACTGGCTGGCC				http://www.ncbi.nlm.nih.gov/gene/?term=500300
4200072	1794.01791304348	2627.27573913043	92.8984591613649	153.139420906118	0.549741218922671	1.46382	11.1379	2.85003e-06	0.0049783	Oasl1 (Oasl)	2'-5'-oligoadenylate synthetase-like	12	NM_001009681.1	304545	NP_001009681.1	S	0	TCACACCAGGACCTCTACGCTCTCAAGACTGGGTCAGTGAATGGCCGTCC	nucleolus [goid 5730] [evidence ISS]; cytoplasm [goid 5737] [evidence ISS]		thyroid hormone receptor binding [goid 46966] [evidence ISS]; DNA binding [goid 3677] [evidence ISS]; double-stranded RNA binding [goid 3725] [evidence ISS]	http://www.ncbi.nlm.nih.gov/gene/?term=304545
510605	1310.05673913043	2004.11908695652	183.586809962471	68.1788006521996	0.619899080366906	1.53677	10.7202	2.87341e-06	0.0049783	Egr1	early growth response 1 (Egr1)	18	NM_012551.1	24330	NP_036683.1	S	+	GAGTGATGTTTCAGGGGAGGCTTTAGAGCACGATGAGGAAGAGGGCTGAG	nucleus [goid 5634] [evidence ISS]	regulation of transcription, DNA-dependent [goid 6355] [evidence ISS]; transcription [goid 6350] [evidence IEA]; learning and/or memory [goid 7611] [evidence IEP]; positive regulation of transcription from RNA polymerase II promoter [goid 45944] [evidence IDA]	metal ion binding [goid 46872] [evidence IEA]; DNA binding [goid 3677] [evidence IEA]; transcription factor activity [goid 3700] [evidence ISS]; transcriptional activator activity [goid 16563] [evidence IDA]	http://www.ncbi.nlm.nih.gov/gene/?term=24330
1990132	212.391169565217	333.601089855072	8.78477491422149	39.1834765322062	0.645354182829333	1.56412	8.11718	3.54509e-06	0.00570329	Procr	protein C receptor, endothelial (Procr)	3	NM_001025733.2	362248	NP_001020904.1	S	+	GGTCCTGGGTATCCTGATGGGCTGTTTCATAATCGCTGGTGTGGCCGTGG	integral to membrane [goid 16021] [evidence ISS]; centrosome [goid 5813] [evidence ISS]; integral to plasma membrane [goid 5887] [evidence ISS]; membrane [goid 16020] [evidence IEA]	blood coagulation [goid 7596] [evidence IEA]; regulation of inflammatory response [goid 50727] [evidence ISS]; negative regulation of coagulation [goid 50819] [evidence ISS]; positive regulation of enzyme activity [goid 43085] [evidence ISS]; inflammatory response [goid 6954] [evidence ISS]	enzyme activator activity [goid 8047] [evidence ISS]; protein domain specific binding [goid 19904] [evidence ISS]; receptor activity [goid 4872] [evidence ISS]; phospholipid binding [goid 5543] [evidence ISS]	http://www.ncbi.nlm.nih.gov/gene/?term=362248
2450433	7210.26273913043	9960.1527826087	38.788988101224	258.1017419816	0.465805891011019	1.38109	13.0953	6.61822e-06	0.00820485	F3	coagulation factor III, tissue factor	2	NM_013057.2	25584	NP_037189.2	S	+	GCCAGTGGTCAGATGCCTTTCCTATAACCTGGGTGGGCTTTTGGAGAACC	plasma membrane [goid 5886] [evidence ISS]; integral to membrane [goid 16021] [evidence ISS]	immune response [goid 6955] [evidence ISS]; blood coagulation [goid 7596] [evidence ISS]	transmembrane receptor activity [goid 4888] [evidence ISS]	http://www.ncbi.nlm.nih.gov/gene/?term=25584
2850368	1146.53068913043	1651.33689855072	114.045873996915	65.0475281912305	0.529198509636501	1.44313	10.477	6.83204e-06	0.00820485	Serpine1 (PAI-1)	serpin peptidase inhibitor, clade E (nexin, plasminogen activator inhibitor type 1), member 1	12	NM_012620.1	24617	NP_036752.1	S	0	GGGGGGTGAGGATGAAAGAAACAGCCAGCTCCTGGTCAACCACCTTAGTT	extracellular region [goid 5576] [evidence ISS]; extracellular space [goid 5615] [evidence ISS]	tissue regeneration [goid 42246] [evidence IEP]; blood coagulation [goid 7596] [evidence ISS]; response to reactive oxygen species [goid 302] [evidence IEP]; fibrinolysis [goid 42730] [evidence ISS]; regulation of angiogenesis [goid 45765] [evidence ISS]; glucose homeostasis [goid 42593] [evidence IEP]	serine-type endopeptidase inhibitor activity [goid 4867] [evidence ISS]; plasminogen activator activity [goid 8243] [evidence IEA]; protein binding [goid 5515] [evidence ISS]	http://www.ncbi.nlm.nih.gov/gene/?term=24617
4920719	1771.05347826087	2588.46907246377	271.371903295118	50.8043211944142	0.555823420511345	1.47001	11.1154	1.23252e-05	0.0132191	Kif20a	kinesin family member 20A	18	XM_341592.3	361308	XP_341593.1	S	+	CGACACTTACTTCCCCGGACACCTACCTGCCAAAGCTCGACAGACAGCAG				http://www.ncbi.nlm.nih.gov/gene/?term=361308
2480176	1767.03980434783	2421.78768115942	105.213584581375	85.9826353956045	0.455403491730005	1.37117	11.0591	1.61152e-05	0.015781	Cdc20	cell division cycle 20 homolog	5	NM_171993.1	64515	NP_741990.1	S	0	TGGACCCTGCCCTTCGGCGGGAGCGGGAAAAAGCCAGCACATCTAAAAGT	spindle [goid 5819] [evidence ISS]	ubiquitin cycle [goid 6512] [evidence IEA]; ubiquitin-dependent protein catabolism [goid 6511] [evidence ISS]; mitosis [goid 7067] [evidence IEA]; cell cycle [goid 7049] [evidence ISS]; cell division [goid 51301] [evidence IEA]	protein binding [goid 5515] [evidence ISS]	http://www.ncbi.nlm.nih.gov/gene/?term=64515
2690471	139.969956521739	189.665782608696	8.33335179635734	6.36922977651976	0.439078303608121	1.35574	7.39114	2.30058e-05	0.0200323	Cyp11a1	cytochrome P450, family 11, subfamily a, polypeptide 1	8	NM_017286.1	29680	NP_058982.1	S	+	CTCCAGAAACAGCACTCTGTGATTACCTGTCCACGTTAGCTGGGCCCTCC	membrane [goid 16020] [evidence IEA]; mitochondrion [goid 5739] [evidence ISS]	androgen biosynthesis [goid 6702] [evidence ISS]; cholesterol metabolism [goid 8203] [evidence IEA]; lipid metabolism [goid 6629] [evidence IEA]; steroid metabolism [goid 8202] [evidence IEA]; C21-steroid hormone biosynthesis [goid 6700] [evidence IEA]	metal ion binding [goid 46872] [evidence IEA]; cholesterol monooxygenase (side-chain-cleaving) activity [goid 8386] [evidence TAS]; oxygen binding [goid 19825] [evidence ISS]	http://www.ncbi.nlm.nih.gov/gene/?term=29680
50731	2548.43347826087	3710.94421739130	172.866394796675	413.066628127042	0.538077227161144	1.45204	11.6366	2.40142e-05	0.0200323	Ptgs2 (COX2)	prostaglandin-endoperoxide synthase 2	13	NM_017232.2	29527	NP_058928.2	S	+	TGAACCTGGGAATTCAGGTTAAGTATGTGACTGCTGCCGTGCCTCAGAGA	cytoplasm [goid 5737] [evidence ISS]; endoplasmic reticulum [goid 5783] [evidence TAS]; extracellular space [goid 5615] [evidence ISS]; membrane [goid 16020] [evidence IEA]; nucleus [goid 5634] [evidence ISS]	positive regulation of cell proliferation [goid 8284] [evidence TAS]; cyclooxygenase pathway [goid 19371] [evidence ISS]; negative regulation of cell proliferation [goid 8285] [evidence IDA]; regulation of inflammatory response [goid 50727] [evidence ISS]; prostaglandin biosynthesis [goid 1516] [evidence TAS]; cell motility [goid 6928] [evidence ISS]; physiological process [goid 7582] [evidence T…	peroxidase activity [goid 4601] [evidence ISS]; prostaglandin-endoperoxide synthase activity [goid 4666] [evidence TAS]; iron ion binding [goid 5506] [evidence IEA]; metal ion binding [goid 46872] [evidence IEA]; oxidoreductase activity [goid 16491] [evidence IEA]; oxidoreductase activity, acting on single donors with incorporation of molecular oxygen, incorporation of two atoms of oxygen [goid 1…	http://www.ncbi.nlm.nih.gov/gene/?term=29527
1580048	284.217665217391	377.703943478261	2.29260005222696	8.9355589511856	0.410014338654481	1.3287	8.39684	2.61975e-05	0.0203464	RGD1309998	similar to Chain A, Solution Structure Of The Bola-Like Protein From Mus Musculus	3	XM_345942.2	367088	XP_345943.2	S	0	CACAGAGAACAGGCAGTGAGGGCGGAAGGCGAGGTGGCGGGACCAGAGAG				http://www.ncbi.nlm.nih.gov/gene/?term=367088
2760364	219.291047826087	317.350495652174	32.178455861567	24.2802753422697	0.538292253355285	1.45225	8.09187	3.47588e-05	0.0228599	Ppial4g	peptidylprolyl isomerase A like 4G	15	XM_001075526.1	361080	XP_001075526.1	S	0	AGAGGAGGCACGAACATTGTGGAAGCCATGGAGCATTTTGGGTCCAGGAA				http://www.ncbi.nlm.nih.gov/gene/?term=361080
7000706	744.595843478261	987.796291304348	16.8440582709457	34.789459071687	0.407350060555300	1.32625	9.78454	3.55235e-05	0.0228599	LOC498277	similar to Low affinity immunoglobulin gamma Fc region receptor III precursor (IgG Fc receptor III) (Fc-gamma RIII)	13	XR_007542.1	498277		S	+	CCTCGGGGAGGACTGGAGGAATTCCCTGTCAGTTGGAAAGTACAAGGCTC				http://www.ncbi.nlm.nih.gov/gene/?term=498277
940484	4804.66834782609	6323.94779710145	99.2563329249709	143.711883083467	0.396292382423759	1.31612	12.4678	3.89869e-05	0.0231415	Tceb2	transcription elongation factor B (SIII), polypeptide 2	10	NM_031129.2	81807	NP_112391.1	S	0	GCGCGTCGAGCCAGAAGCAGCCGCCGGGATGGACGTGTTTCTCATGATCC	nucleus [goid 5634] [evidence IEA]; transcription factor complex [goid 5667] [evidence IDA]	ubiquitin cycle [goid 6512] [evidence IEA]; regulation of transcription, DNA-dependent [goid 6355] [evidence IEA]; positive regulation of transcription from RNA polymerase II promoter [goid 45944] [evidence IDA]; transcription [goid 6350] [evidence IEA]	general RNA polymerase II transcription factor activity [goid 16251] [evidence TAS]; protein binding [goid 5515] [evidence ISS]	http://www.ncbi.nlm.nih.gov/gene/?term=81807
2030279	2165.71778260870	2870.00934782609	50.9566356416965	115.382597823236	0.405619939893509	1.32466	11.3238	4.16864e-05	0.0235165	LOC498276	Fc gamma receptor II beta	13	XM_573502.1	498276	XP_573502.1	S	0	GGCTGGGGGTTGGTGGCACAGTTTTTATCCAGGACACATGATGCTCTGGA				http://www.ncbi.nlm.nih.gov/gene/?term=498276
5340215	3141.59971739130	4481.6442173913	460.943818772418	286.597386337815	0.51831982321607	1.43229	11.9205	4.17644e-05	0.0235165	Knstrn (Traf4af1; SKAP; C15orf23)	kinetochore-localized astrin/SPAG5 binding protein	3	NM_001004264.1	311325	NP_001004264.1	S	+	ACGTGCGCTGTGCGGGAGCTGTCACTTCAAGCTATGCTGTCCCCTTTGTC				http://www.ncbi.nlm.nih.gov/gene/?term=311325
2760332	148.352741304348	201.948407246377	10.5694786117859	12.9530128820670	0.444761404173899	1.36109	7.47791	4.78575e-05	0.0250673	Il1r2	interleukin 1 receptor, type II (Il1r2)	9	NM_053953.1	117022	NP_446405.1	S	+	CAGGCTGGAAAGACGTATGGGCTGACCAAGCTACCGACTGACAACCAGGA	membrane [goid 16020] [evidence IEA]; integral to membrane [goid 16021] [evidence ISS]		receptor activity [goid 4872] [evidence IEA]; interleukin-1 binding [goid 19966] [evidence ISS]	http://www.ncbi.nlm.nih.gov/gene/?term=117022
4590450	1224.25217826087	1782.48194202899	57.5713982245303	229.308613205359	0.534417554203968	1.44836	10.5775	5.30529e-05	0.0265536	Pdpn	podoplanin (also known as: E11; Gp38; OTS-8; RTI40; T1-alpha)	5	NM_019358.1	54320	NP_062231.1	S	0	CCGGTCTTCGTGACATACCACATCTTCCCATGAGGACTCGGTGTTGCTGG	plasma membrane [goid 5886] [evidence ISS]; integral to membrane [goid 16021] [evidence ISS]; membrane [goid 16020] [evidence IEA]; extracellular space [goid 5615] [evidence ISS]	tube morphogenesis [goid 35239] [evidence IDA]; lung development [goid 30324] [evidence ISS]; lymphangiogenesis [goid 1946] [evidence ISS]; cell adhesion [goid 7155] [evidence IDA]; positive regulation of cell migration [goid 30335] [evidence IDA]		http://www.ncbi.nlm.nih.gov/gene/?term=54320
1570112	195.743630434783	259.244726086957	7.94086449151652	12.6741738176379	0.404792081281646	1.3239	7.8551	5.80002e-05	0.0274572	RGD1563834	similar to 40S ribosomal protein S16	19	XM_574243.1	498954	XP_574243.1	S	+	CATGTGCCGACAGTGCTTCCGAGCTCGTGTTCATACTTGTAGCTATGCGG				http://www.ncbi.nlm.nih.gov/gene/?term=498954
5360148	327.260421739130	433.856646376812	14.4277575732934	21.5851753672167	0.406270772885362	1.32526	8.59736	5.97345e-05	0.0274572	Diaph3	diaphanous-related formin 3	15	XM_001074393.1	290396	XP_001074393.1	S	0	GGCTCTGTTTCTAAAAGCGAATCAGTTCCTGAGGTTGAAGCCCTGCTGGC				http://www.ncbi.nlm.nih.gov/gene/?term=290396
110497	169.604843478261	228.594130434783	20.4540044052776	4.65906418543345	0.435674489311986	1.35254	7.66217	7.06954e-05	0.0304019	LOC102546803	60S ribosomal protein L19-like (old ID: 498747 --> replaced with new ID)	17	XR_008661.1	102546803		S	0	AAGGCAGACAAGGGTCTCAGAAGCTCCTGGCTGAGGCTCGCAGGTCTAAG				http://www.ncbi.nlm.nih.gov/gene/102546803
3390341	7255.61784782609	9582.24411594203	381.854048271798	487.582447110337	0.401031575928521	1.32045	13.0645	7.49974e-05	0.0304019	Rpl18a	ribosomal protein L18A	16	NM_212510.1	290641	NP_997675.1	S	+	GGCCTTTTGTGAGTGGCAGTGAACGAGCACGCACTGCTATGAAGGCGTCG	ribosome [goid 5840] [evidence ISS]; intracellular [goid 5622] [evidence ISS]	protein biosynthesis [goid 6412] [evidence ISS]	structural constituent of ribosome [goid 3735] [evidence ISS]	http://www.ncbi.nlm.nih.gov/gene/?term=290641
1340746	191.725691304348	257.747373913043	1.41113303630898	21.3635959098407	0.423716528390752	1.34138	7.83711	7.55897e-05	0.0304019	Galr2	galanin receptor 2	10	NM_019172.3	29234	NP_062045.1	S	+	ACCCCATCGTTTACGCTCTGGTCTCCAAGCATTTCCGTAAAGGTTTCCGC	integral to membrane [goid 16021] [evidence IEA]; plasma membrane [goid 5886] [evidence IEA]	feeding behavior [goid 7631] [evidence IEA]; development [goid 7275] [evidence IEA]; G-protein coupled receptor protein signaling pathway [goid 7186] [evidence IEA]; digestion [goid 7586] [evidence IEA]; phosphatidylinositol metabolism [goid 46488] [pmid 9305929] [evidence IDA]; muscle contraction [goid 6936] [evidence IEA]; synaptic transmission [goid 7268] [evidence IEA]; learning and/or memory…	receptor activity [goid 4872] [evidence IEA]; galanin receptor activity [goid 4966] [pmid 9305929] [evidence IDA]; neuropeptide Y receptor activity [goid 4983] [evidence IEA]; G-protein coupled receptor activity [goid 4930] [evidence IEA]; rhodopsin-like receptor activity [goid 1584] [evidence IEA]	http://www.ncbi.nlm.nih.gov/gene/?term=29234
460131	4077.27484782609	5649.16769565217	360.239823059947	536.612118486431	0.469035639307489	1.38418	12.272	7.80166e-05	0.0308275	Rps12	ribosomal protein S12	1	NM_031709.1	65139	NP_113897.1	S	+	CCGCCAAGTTCCGCGGAGAAGCTCCGGGGTGCGTTCAAGATTCGGCGTCA	ribosome [goid 5840] [evidence IEA]; cytosolic ribosome (sensu Eukaryota) [goid 5830] [evidence IEA]; ribonucleoprotein complex [goid 30529] [evidence IEA]; intracellular [goid 5622] [evidence IEA]	protein biosynthesis [goid 6412] [evidence IEA]; ribosome biogenesis [goid 7046] [evidence IEA]	structural constituent of ribosome [goid 3735] [evidence IEA]	http://www.ncbi.nlm.nih.gov/gene/?term=65139
3130537	1033.53505434783	1441.11211594203	197.950482140748	62.4345334533198	0.492041885323696	1.40643	10.2952	0.000146781	0.0448457	Ube2c	ubiquitin-conjugating enzyme E2C	3	XM_001070446.1	296368	XP_001070446.1	S	+	CCGAATCAGACAACCTGTTCAAATGGGTAGGAACCATCCATGGAGCCGCC				http://www.ncbi.nlm.nih.gov/gene/?term=296368
870270
						Downregulated genes in dexmedetomidine-treated vs. vehicle-treated A7r5-α2B cells
						FC	AveExpr	P.Value	adj.P.Val	Symbol	Definition	Chromosome	Source_Reference_ID	Entrez_Gene_ID	Protein_Product	Probe_Type	Probe_Chr_Orientation	Probe_Sequence	Ontology_Component	Ontology_Process	Ontology_Function
						-1.85893	7.78777	3.82991e-09	1.72522e-05	Cx3cl1	chemokine (C-X3-C motif) ligand 1 / fractalkine (Cx3c, Scyd1)	19	NM_134455.1	89808	NP_604450.1	S	0	TGGTTCCCGCGCCTCGTGGGCCAAAACAATCTGAGGAGGACTTTGGAAGG	integral to membrane [goid 16021] [evidence ISS]; extracellular region [goid 5576] [evidence ISS]; extracellular space [goid 5615] [evidence IEA]; cell surface [goid 9986] [evidence ISS]	immune response [goid 6955] [evidence ISS]; cell adhesion [goid 7155] [evidence IEA]; chemotaxis [goid 6935] [evidence IDA]; cytokine and chemokine mediated signaling pathway [goid 19221] [evidence ISS]; positive regulation of inflammatory response [goid 50729] [evidence ISS]; positive regulation of calcium-independent cell-cell adhesion [goid 51041] [evidence ISS]; leukocyte adhesive activation …	protein binding [goid 5515] [evidence IEA]; chemokine activity [goid 8009] [evidence ISS]	http://www.ncbi.nlm.nih.gov/gene/?term=89808
						-1.73934	9.32006	1.36475e-07	0.00043912	Ccl2	chemokine (C-C motif) ligand 2 (MCP-1; Scya2; Sigje)	10	NM_031530.1	24770	NP_113718.1	S	+	CCAGCAGCAGGTGTCCCAAAGAAGCTGTAGTATTTGTCACCAAGCTCAAG	extracellular space [goid 5615] [evidence ISS]; cytoplasm [goid 5737] [evidence IDA]	cell-cell signaling [goid 7267] [evidence ISS]; G-protein signaling, coupled to cyclic nucleotide second messenger [goid 7187] [evidence ISS]; chemotaxis [goid 6935] [evidence ISS]; calcium ion homeostasis [goid 6874] [evidence ISS]; JAK-STAT cascade [goid 7259] [evidence ISS]; humoral immune response [goid 6959] [evidence ISS]; sensory perception [goid 7600] [evidence IEA]; cell adhesion [goid 7…	G-protein-coupled receptor binding [goid 1664] [evidence ISS]; protein kinase activity [goid 4672] [evidence ISS]; protein binding [goid 5515] [evidence ISS]; chemokine activity [goid 8009] [evidence TAS]	http://www.ncbi.nlm.nih.gov/gene/?term=24770
						-1.4234	11.5361	3.97386e-06	0.00596689	Tnnt2	troponin T type 2 (cardiac) (Ctt; CTTG; Tnnt3; RATCTTG)	13	NM_012676.1	24837	NP_036808.1	S	+	CGACAACCAGAAAGTCTCCAAAACTCGTGGGAAGGCCAAAGTCACCGGGC	troponin complex [goid 5861] [evidence ISS]; sarcomere [goid 30017] [evidence ISS]; cytoplasm [goid 5737] [evidence ISS]	regulation of muscle contraction [goid 6937] [evidence IDA]; muscle contraction [goid 6936] [evidence TAS]; protein heterooligomerization [goid 51291] [evidence IPI]	troponin I binding [goid 31013] [evidence IPI]; structural constituent of cytoskeleton [goid 5200] [evidence ISS]; protein binding, bridging [goid 30674] [evidence IDA]	http://www.ncbi.nlm.nih.gov/gene/?term=24837
						-1.38979	10.7181	6.92146e-06	0.00820485	Cav1	caveolin 1, caveolae protein	4	NM_133651.1	25404	NP_598412.1	S	+	GTGATTGCGGAACCAGAAGGGACACACAGTTTCGACGGCATCTGGAAGGC	lipid raft [goid 45121] [evidence ISS]; caveola [goid 5901] [evidence TAS]; caveolar membrane [goid 16599] [evidence ISS]; integral to membrane of membrane fraction [goid 299] [evidence ISS]; integral to plasma membrane [goid 5887] [evidence ISS]; membrane [goid 16020] [evidence IEA]; plasma membrane [goid 5886] [evidence ISS]; integral to membrane [goid 16021] [evidence TAS]; perinuclear region …	cholesterol transport [goid 30301] [evidence TAS]; sequestering of lipid [goid 19915] [evidence ISS]; negative regulation of nitric oxide biosynthesis [goid 45019] [evidence ISS]; negative regulation of signal transduction [goid 9968] [evidence ISS]; cholesterol homeostasis [goid 42632] [evidence ISS]; positive regulation of vasoconstriction [goid 45907] [evidence ISS]; endocytosis [goid 6897] [e…	syntaxin binding [goid 19905] [evidence IMP]; structural molecule activity [goid 5198] [evidence ISS]; protein binding [goid 5515] [evidence ISS]; SNARE binding [goid 149] [evidence IMP]; cholesterol binding [goid 15485] [evidence ISS]	http://www.ncbi.nlm.nih.gov/gene/?term=25404
						-1.43998	8.97661	7.76236e-06	0.00874159	Nid1	nidogen 1	17	XM_213954.4	25494	XP_213954.4	S	0	CGAACTCGGTGATTGCCATGGACCTTGCTGTATCCAAAGAGATGGATGCC				http://www.ncbi.nlm.nih.gov/gene/?term=25494
						-1.38008	12.4251	2.0589e-05	0.019322	Nfkbia	nuclear factor of kappa light polypeptide gene enhancer in B-cells inhibitor, alpha (RL/IF-1)	6	XM_343065.3	25493	XP_343066.2	S	0	GTTGAACCGCCATAGACTGTAGCTGACCCCAGTGTGCCCTCTCACGTAAG				http://www.ncbi.nlm.nih.gov/gene/?term=25493
						-1.39877	7.89455	2.34779e-05	0.0200323	Ccl7	chemokine (C-C motif) ligand 7 (Ccl7)	10	NM_001007612.1	287561	NP_001007613.1	S	+	TCTGAGAACTGTGCTGAAATGGGTGGACTACGGTCCTAAGGGGTAGGAAC	membrane [goid 16020] [evidence ISS]; extracellular space [goid 5615] [evidence ISS]	transport [goid 6810] [evidence ISS]; antimicrobial humoral response (sensu Vertebrata) [goid 19735] [evidence ISS]; sensory perception [goid 7600] [evidence IEA]; cell-cell signaling [goid 7267] [evidence ISS]; chemotaxis [goid 6935] [evidence ISS]; calcium ion homeostasis [goid 6874] [evidence ISS]; signal transduction [goid 7165] [evidence ISS]; inflammatory response [goid 6954] [evidence IEA]	transporter activity [goid 5215] [evidence ISS]; receptor activity [goid 4872] [evidence ISS]; heparin binding [goid 8201] [evidence IEA]; chemokine activity [goid 8009] [evidence ISS]	http://www.ncbi.nlm.nih.gov/gene/?term=287561
						-1.36733	10.9499	2.57341e-05	0.0203464	Sub1	SUB1 homolog, transcriptional regulator (Rpo2tc1)	2	NM_001009618.1	192269	NP_001009618.1	S	0	CTACCGTCGCCCCTTCGCTCTCCTTGCCGGGAGAAATAGAAGCTCTTAAG	nucleus [goid 5634] [evidence IEA]	transcription [goid 6350] [evidence IEA]		http://www.ncbi.nlm.nih.gov/gene/?term=192269
						-1.33035	12.0822	3.1391e-05	0.0228599	Nppb	natriuretic peptide B (BNP; Bnf)	5	NM_031545.1	25105	NP_113733.1	S	+	ATCGGCGCAGTCAGTCGCTTGGGCTGTGACGGGCTGAGGTTGTTTTAGGA	extracellular region [goid 5576] [evidence ISS]; extracellular space [goid 5615] [evidence ISS]	regulation of vascular permeability [goid 43114] [evidence ISS]; diuresis [goid 30146] [evidence ISS]; regulation of blood vessel size [goid 50880] [evidence IEA]; negative regulation of cell growth [goid 30308] [evidence ISS]; heart development [goid 7507] [evidence IEP]; fluid secretion [goid 7589] [evidence ISS]; cell surface receptor linked signal transduction [goid 7166] [evidence ISS]; regu…	diuretic hormone activity [goid 8613] [evidence ISS]	http://www.ncbi.nlm.nih.gov/gene/?term=25105
						-1.35281	13.1826	3.39793e-05	0.0228599	Actg2	actin, gamma 2, smooth muscle, enteric (SMGA; ACTGE)	4	NM_012893.1	25365	NP_037025.1	S	0	TAAAGTCACAGGGCCTTCTCTGGGGATCCCTGCAAGACTGCTGTCACCAG	actin cytoskeleton [goid 15629] [evidence ISS]; cytoskeleton [goid 5856] [evidence IEA]; actin filament [goid 5884] [evidence ISS]	muscle development [goid 7517] [evidence ISS]	structural constituent of muscle [goid 8307] [evidence ISS]; motor activity [goid 3774] [evidence ISS]; nucleotide binding [goid 166] [evidence IEA]	http://www.ncbi.nlm.nih.gov/gene/?term=25365
						-1.32626	7.52763	3.77441e-05	0.0231415	Nek7	NIMA-related kinase 7	13	XM_001066105.1	360850	XP_001066105.1	S	0	CAACCCAGATCCGGAGAAGCGACCGGACATCGCCTACGTTTATGATGTGG				http://www.ncbi.nlm.nih.gov/gene/?term=360850
						-1.31411	9.79245	3.90435e-05	0.0231415	Sept4	septin 4 (EG3RVC; Pnutl2; EG3-1RVC)	10	XM_001081164.1	287606	XP_001081164.1	S	+	CACAGTGCATCCAGAGCATGACCCGGCTAGTAGTGAAGGAACGGAATCGC				http://www.ncbi.nlm.nih.gov/gene/?term=287606[uid]
						-1.3805	13.0596	4.36006e-05	0.0239516	Rhoa	ras homolog family member A (Arha; Arha2)	16|NW_047483.1	NM_057132.2	117273	NP_476473.1	S	+	CTCCTTTCTCCACACTGTTATCCAAGTCGCCTCCCAGAGGAGCCACCAGT	cytosol [goid 5829] [evidence ISS]; cytoskeleton [goid 5856] [evidence IEA]; plasma membrane [goid 5886] [evidence ISS]; nucleus [goid 5634] [evidence ISS]	integrin-mediated signaling pathway [goid 7229] [evidence ISS]; positive regulation of I-kappaB kinase/NF-kappaB cascade [goid 43123] [evidence ISS]; negative regulation of neuron differentiation [goid 45665] [evidence IMP]; cell differentiation [goid 30154] [evidence ISS]; actin cytoskeleton organization and biogenesis [goid 30036] [evidence TAS]; negative regulation of neuron apoptosis [goid 43…	nucleotide binding [goid 166] [evidence IEA]; GTP binding [goid 5525] [evidence TAS]; signal transducer activity [goid 4871] [evidence ISS]; GTPase activity [goid 3924] [evidence TAS]	http://www.ncbi.nlm.nih.gov/gene/?term=117273
						-1.36261	10.5273	5.10408e-05	0.0261271	Col11a1	collagen, type XI, alpha 1	2	XM_342325.3	25654	XP_342326.2	S	+	GGCTGAGATGGCAACAGGGCTCATTCTTGATTCTCAACCCTCATCTCTCC				http://www.ncbi.nlm.nih.gov/gene/?term=25654
						-1.37863	8.23302	5.48081e-05	0.0268357	Marcks	myristoylated alanine rich protein kinase C substrate (KINC; Macs) (old ID: 681252)	20	XM_001060954.1	25603	XP_001060954.1	S	0	GGCCTCGTCGCCTTCCAAAGCAAATGGGCAGGAGAATGGCCACGTAAAAG				http://www.ncbi.nlm.nih.gov/gene/25603
						-1.32997	8.98695	5.89104e-05	0.0274572	Cdc6	cell division cycle 6	10	XM_340896.3	360621	XP_340897.3	S	+	GCAGGTGGCAGCCGTAGACCAGTCTGAGTGTTTGTCCCTTTCTGGACTCC				http://www.ncbi.nlm.nih.gov/gene/?term=360621
						-1.44488	9.8395	7.43557e-05	0.0304019	Npm3	nucleophosmin/nucleoplasmin, 3	1	XM_001058548.1	502389	XP_001058548.1	S	0	GCCTTACCGAGGGTGCCAAGGACGAGTGTAATGTGGTGGAAGTTGTGGCC				http://www.ncbi.nlm.nih.gov/gene/?term=502389
						-1.30913	9.62065	7.53191e-05	0.0304019	Rrm1	ribonucleotide reductase catalytic subunit M1	1	XM_001064405.1	685579	XP_001064405.1	S	+	GAGACAGCTGCCACCTTGACTACGAAGCACCCTGACTATGCCATCCTGGC				http://www.ncbi.nlm.nih.gov/gene/?term=685579
						-1.30406	11.1302	8.60965e-05	0.0333995	Tpm1	tropomyosin 1, alpha (Tma2; Tmsa; Alpha-tm)	8	NM_001034075.1	24851	NP_001029247.1	S	0	CCTAGGGCCAGGCACAGACCGTGCTTTCTATTGTACAGAGGTGATCCTCC	cytoskeleton [goid 5856] [evidence ISS]; muscle thin filament tropomyosin [goid 5862] [evidence ISS]	cell motility [goid 6928] [evidence ISS]; regulation of muscle contraction [goid 6937] [evidence ISS]; muscle contraction [goid 6936] [evidence TAS]	protein homodimerization activity [goid 42803] [evidence IDA]; structural constituent of cytoskeleton [goid 5200] [evidence ISS]; structural constituent of muscle [goid 8307] [evidence ISS]; actin binding [goid 3779] [evidence TAS]	http://www.ncbi.nlm.nih.gov/gene/?term=24851
						-1.34334	8.87491	0.000109136	0.0396462	Bbx	bobby sox homolog (Drosophila)	11	XM_221497.4	303970	XP_221497.3	S	+	CTGCCTTCGCTGTAGCTCATCCAGCATCTCTTTTACCAGCCAGAGAGTGG				http://www.ncbi.nlm.nih.gov/gene/?term=303970
						-1.39969	8.99208	0.000129262	0.0443149	Zfp36l2	zinc finger protein 36, C3H type-like 2	6	NM_001036626.1	298765	NP_001031703.1	S	0	TGAGCAGCCTCATCACGCCACTTGCCATCCAGACCCACAACTTCGCCGCC	nucleus [goid 5634] [evidence ISS]; cytoplasm [goid 5737] [evidence ISS]	cell proliferation [goid 8283] [evidence ISS]; regulation of mRNA stability [goid 43488] [evidence ISS]	transcription factor activity [goid 3700] [evidence ISS]	http://www.ncbi.nlm.nih.gov/gene/?term=298765
						-1.31374	10.5043	0.000134809	0.0448457	Icam1	intercellular adhesion molecule 1 (CD54; ICAM)	8	NM_012967.1	25464	NP_037099.1	S	+	CATGCCTCCACCCGGCTCCACCTCAAAGAGAATGCCTGGGAGAAAATGTT	plasma membrane [goid 5886] [evidence ISS]; integral to membrane [goid 16021] [evidence IEA]; integral to plasma membrane [goid 5887] [evidence ISS]	cell adhesion [goid 7155] [evidence ISS]; cell-cell adhesion [goid 16337] [evidence IDA]; regulation of cell adhesion [goid 30155] [evidence ISS]	transmembrane receptor activity [goid 4888] [evidence ISS]; protein binding [goid 5515] [evidence IEP]	http://www.ncbi.nlm.nih.gov/gene/?term=25464
						-1.31981	7.85235	0.000136165	0.0448457	Pi4k2a	phosphatidylinositol 4-kinase type 2 alpha (Pi4KII)	1	NM_053735.1	114554	NP_446187.1	S	0	CCAGGAAGCCAGAGAAGTTGGTGCACAGCAGAGCCTTTCAGAGCCCTTCC			phosphatidylinositol-4-phosphate 3-kinase activity [goid 35005] [evidence ISS]	http://www.ncbi.nlm.nih.gov/gene/?term=114554
						-1.31609	8.17916	0.000150995	0.0448457	Prrx1	paired related homeobox 1 (Pmx1; Prx-1)	13	NM_153821.1	266813	NP_722543.1	S	0	CGCAGGGTATCAACATGGCCAACAGCATTGCCAACCTGAGACTGAAGGCC		negative regulation of transcription from RNA polymerase II promoter [goid 122] [evidence IDA]; development [goid 7275] [evidence ISS]	transcriptional repressor activity [goid 16564] [evidence IDA]; DNA binding [goid 3677] [evidence ISS]	http://www.ncbi.nlm.nih.gov/gene/?term=266813
						-1.35538	7.54752	0.000153315	0.0448457	RGD1566359	RGD1566359 similar to RIKEN cDNA B230219D22	17	XM_001069011.1	498701	XP_001069011.1	S	0	GGCAGGCCTCCAGGTAGCATTAAAGCTCTGTCCCGTCTTGCAGATCTTGG				http://www.ncbi.nlm.nih.gov/gene/?term=498701
						-1.38372	8.86833	0.000171214	0.0494392	LOC501503	nucleic acid binding protein 5	X	XM_576904.1	501503	XP_576904.1	S	+	CCCTGGGCAGCACCCCACGAGCGAACTTGAGCCTCGGGATCACAGAAATA				http://www.ncbi.nlm.nih.gov/gene/?term=501503

## Sheet: Sheet1
ID	meanBaseGR	meanCompGR	sdBaseGR	sdCompGR	logFC	FC	AveExpr	Symbol
1450377	188.027323913043	378.418869565217	0.586981636572217	19.9144967859288	1.00768718734892	2.01069	8.15941	Lypd8
5720433	1330.38410869565	2127.29014492754	111.599066253221	121.951000009117	0.678131593336282	1.60007	10.782	Glrx
6840133	5021.19193478261	7571.95539130435	45.5377074521869	205.920756990849	0.592306252766702	1.50765	12.6492	Rpl37
4850538	321.647173913044	466.868060869565	18.0633255681228	9.47843160970672	0.538477033932045	1.45244	8.65128	Fam25a
4200072	679.431826086957	1069.67553913043	85.465850726656	74.9356491428534	0.658199386395324	1.57811	9.79737	LOC500300
510605	1794.01791304348	2627.27573913043	92.8984591613649	153.139420906118	0.549741218922671	1.46382	11.1379	Oasl1 (Oasl)
1990132	1310.05673913043	2004.11908695652	183.586809962471	68.1788006521996	0.619899080366906	1.53677	10.7202	Egr1
2650113	212.391169565217	333.601089855072	8.78477491422149	39.1834765322062	0.645354182829333	1.56412	8.11718	Procr
2850368	7210.26273913043	9960.1527826087	38.788988101224	258.1017419816	0.465805891011019	1.38109	13.0953	F3
4920719	1146.53068913043	1651.33689855072	114.045873996915	65.0475281912305	0.529198509636501	1.44313	10.477	PAI1 (Serpine1)
2370706	1771.05347826087	2588.46907246377	271.371903295118	50.8043211944142	0.555823420511345	1.47001	11.1154	Kif20a
2690471	1767.03980434783	2421.78768115942	105.213584581375	85.9826353956045	0.455403491730005	1.37117	11.0591	Cdc20
50731	139.969956521739	189.665782608696	8.33335179635734	6.36922977651976	0.439078303608121	1.35574	7.39114	Cyp11a1
1580048	2548.43347826087	3710.94421739130	172.866394796675	413.066628127042	0.538077227161144	1.45204	11.6366	Ptgs2 (COX2)
2760364	284.217665217391	377.703943478261	2.29260005222696	8.9355589511856	0.410014338654481	1.3287	8.39684	RGD1309998
7000706	219.291047826087	317.350495652174	32.178455861567	24.2802753422697	0.538292253355285	1.45225	8.09187	Ppial4g
940484	744.595843478261	987.796291304348	16.8440582709457	34.789459071687	0.407350060555300	1.32625	9.78454	LOC498277
2030279	4804.66834782609	6323.94779710145	99.2563329249709	143.711883083467	0.396292382423759	1.31612	12.4678	Tceb2
5340215	2165.71778260870	2870.00934782609	50.9566356416965	115.382597823236	0.405619939893509	1.32466	11.3238	LOC498276
1340619	3141.59971739130	4481.6442173913	460.943818772418	286.597386337815	0.51831982321607	1.43229	11.9205	Knstrn (Traf4af1; SKAP; C15orf23)
4590450	148.352741304348	201.948407246377	10.5694786117859	12.9530128820670	0.444761404173899	1.36109	7.47791	Il1r2
1570112	1224.25217826087	1782.48194202899	57.5713982245303	229.308613205359	0.534417554203968	1.44836	10.5775	Pdpn
5360148	195.743630434783	259.244726086957	7.94086449151652	12.6741738176379	0.404792081281646	1.3239	7.8551	RGD1563834
110497	327.260421739130	433.856646376812	14.4277575732934	21.5851753672167	0.406270772885362	1.32526	8.59736	Diaph3
3390341	169.604843478261	228.594130434783	20.4540044052776	4.65906418543345	0.435674489311986	1.35254	7.66217	LOC102546803
1340746	7255.61784782609	9582.24411594203	381.854048271798	487.582447110337	0.401031575928521	1.32045	13.0645	Rpl18a
460131	191.725691304348	257.747373913043	1.41113303630898	21.3635959098407	0.423716528390752	1.34138	7.83711	Galr2
3130537	4077.27484782609	5649.16769565217	360.239823059947	536.612118486431	0.469035639307489	1.38418	12.272	Rps12
870270	1033.53505434783	1441.11211594203	197.950482140748	62.4345334533198	0.492041885323696	1.40643	10.2952	Ube2c
