# Supplementary material for: Gene expression profiles and signaling mechanisms in α2B-adrenoceptor-evoked proliferation of vascular smooth muscle cells
Source: BMC Syst Biol. 2017 Jun 28;11:65. doi: 10.1186/s12918-017-0439-8 (PMC5490158; doi:10.1186/s12918-017-0439-8)
Supplement: Supplementary file 4 — Significant biological functions and diseases determined by IPA. (XLSX 45 kb) [file 12918_2017_439_MOESM4_ESM.xlsx]

## Sheet: Sheet0
Additional file 4. Significant biological functions and diseases determined by IPA
© 2000-2016 QIAGEN. All rights reserved.
Categories	Diseases or Functions Annotation	p-Value	Predicted Activation State	Activation z-score	Molecules	# Molecules
Cancer	hyperplasia of secretory structure	2,40E-03			AHNAK,CAV1,PTGS2,SERPINE1	4
Cancer, Cell Death and Survival, Organismal Injury and Abnormalities, Tumor Morphology	cell death of tumor cells	1,87E-04		0,865	CAV1,CDC6,NFKBIA,PROCR,PTGS2,RHOA,SERPINE1	7
Cancer, Cell Death and Survival, Organismal Injury and Abnormalities, Tumor Morphology	apoptosis of tumor cells	2,76E-04			CAV1,CDC6,NFKBIA,PROCR,RHOA,SERPINE1	6
Cancer, Cellular Development, Cellular Growth and Proliferation, Organismal Injury and Abnormalities, Tumor Morphology	proliferation of tumor cells	2,29E-05		1,201	CAV1,EGR1,F3,NFKBIA,PROCR,PTGS2,RHOA,SERPINE1,UBE2C	9
Cancer, Cellular Development, Cellular Growth and Proliferation, Organismal Injury and Abnormalities, Tumor Morphology	proliferation of gastric cancer cells	5,63E-04			PTGS2,RHOA	2
Cancer, Connective Tissue Disorders, Hematological Disease, Organismal Injury and Abnormalities	polycythemia vera	1,91E-03			PTGS2,RRM1	2
Cancer, Endocrine System Disorders, Organismal Injury and Abnormalities	malignant neoplasm of endocrine gland	7,74E-04			AHNAK,COL11A1,PI4K2A,PTGS2,RRM1,SERPINE1	6
Cancer, Endocrine System Disorders, Organismal Injury and Abnormalities	neuroendocrine tumor	2,14E-03			COL11A1,EGR1,GALR2,RRM1,SERPINE1	5
Cancer, Endocrine System Disorders, Organismal Injury and Abnormalities, Reproductive System Disease	stage 3 ovarian cancer	9,25E-04			PTGS2,SERPINE1	2
Cancer, Endocrine System Disorders, Organismal Injury and Abnormalities, Respiratory Disease	small cell lung cancer	2,01E-03			COL11A1,RRM1,SERPINE1	3
Cancer, Gastrointestinal Disease, Organismal Injury and Abnormalities	metastatic gastrointestinal tract cancer	2,30E-08			CAV1,GLRX,ICAM1,KIF20A,PRRX1,PTGS2,RRM1,SERPINE1,ZFP36L2	9
Cancer, Gastrointestinal Disease, Organismal Injury and Abnormalities	metastatic colorectal cancer	1,20E-07			CAV1,GLRX,ICAM1,KIF20A,PRRX1,PTGS2,SERPINE1,ZFP36L2	8
Cancer, Gastrointestinal Disease, Organismal Injury and Abnormalities	upper gastrointestinal tract tumor	6,60E-04			AHNAK,CAV1,CDC20,CDC6,COL11A1,GALR2,ICAM1,KNSTRN,NID1,PDPN,PTGS2,RHOA,RPL18A,RRM1,SERPINE1,UBE2C	16
Cancer, Gastrointestinal Disease, Organismal Injury and Abnormalities	upper gastrointestinal tract cancer	1,45E-03			AHNAK,CAV1,CDC20,CDC6,COL11A1,GALR2,KNSTRN,NID1,PDPN,PTGS2,RHOA,RPL18A,RRM1,SERPINE1,UBE2C	15
Cancer, Gastrointestinal Disease, Organismal Injury and Abnormalities	oral squamous cell carcinoma	2,02E-03			COL11A1,PDPN,PTGS2,SERPINE1	4
Cancer, Gastrointestinal Disease, Organismal Injury and Abnormalities, Tumor Morphology	invasion of digestive organ tumor	3,93E-04			ICAM1,PTGS2,SERPINE1	3
Cancer, Neurological Disease, Organismal Injury and Abnormalities	astrocytoma	1,75E-03			CAV1,COL11A1,DIAPH3,PDPN,PTGS2,RRM1,SERPINE1,UBE2C	8
Cancer, Organismal Injury and Abnormalities	metastasis	6,67E-06		0,005	CAV1,Ccl2,F3,GLRX,ICAM1,KIF20A,NFKBIA,PRRX1,PTGS2,RRM1,SERPINE1,ZFP36L2	12
Cancer, Organismal Injury and Abnormalities	growth of tumor	1,51E-05		1,163	CAV1,Ccl2,EGR1,F3,ICAM1,NFKBIA,PI4K2A,PROCR,PTGS2,RHOA,SERPINE1,UBE2C	12
Cancer, Organismal Injury and Abnormalities	thoracic cancer	4,98E-05		-1,000	AHNAK,CAV1,CDC20,CDC6,COL11A1,EGR1,F3,ICAM1,PTGS2,RRM1,SERPINE1,UBE2C,ZFP36L2	13
Cancer, Organismal Injury and Abnormalities	hyperplasia of ductal epithelium	6,23E-05			CAV1,NFKBIA	2
Cancer, Organismal Injury and Abnormalities	fibromatosis	1,25E-04			COL11A1,EGR1,PTGS2,SERPINE1	4
Cancer, Organismal Injury and Abnormalities	neoplasia of tumor cell lines	4,14E-04		-0,418	CAV1,EGR1,F3,NFKBIA,PROCR,PTGS2	6
Cancer, Organismal Injury and Abnormalities	hyperplasia of epithelial tissue	5,82E-04		1,964	CAV1,Ccl2,NFKBIA,PTGS2	4
Cancer, Organismal Injury and Abnormalities	formation of secondary tumor	6,74E-04			RRM1,SERPINE1	2
Cancer, Organismal Injury and Abnormalities	metastasis of cells	7,84E-04			CAV1,F3,NFKBIA,PTGS2,SERPINE1	5
Cancer, Organismal Injury and Abnormalities	tumorigenesis of carcinoma	1,07E-03		1,000	EGR1,NFKBIA,PTGS2,RRM1	4
Cancer, Organismal Injury and Abnormalities	metastasis of tumor cell lines	1,53E-03			CAV1,F3,NFKBIA,PTGS2	4
Cancer, Organismal Injury and Abnormalities	growth of sarcoma	1,59E-03			CAV1,Ccl2,PTGS2	3
Cancer, Organismal Injury and Abnormalities	connective or soft tissue tumor	1,74E-03		1,387	CAV1,Ccl2,CDC6,COL11A1,DIAPH3,EGR1,ICAM1,PDPN,PI4K2A,PTGS2,RRM1,SERPINE1,UBE2C	13
Cancer, Organismal Injury and Abnormalities	malignant neoplasm of aerodigestive tract	1,75E-03			CAV1,CDC20,COL11A1,PDPN,PTGS2,RPL18A,RRM1,SERPINE1	8
Cancer, Organismal Injury and Abnormalities	tumorigenesis of malignant tumor	2,04E-03		0,391	EGR1,NFKBIA,PTGS2,RRM1,SERPINE1	5
Cancer, Organismal Injury and Abnormalities	aggressive fibromatosis	2,10E-03			PTGS2,SERPINE1	2
Cancer, Organismal Injury and Abnormalities, Reproductive System Disease	mammary tumor	1,10E-05		1,049	CAV1,Ccl2,CDC20,CDC6,CX3CL1,EGR1,NEK7,NFKBIA,PDPN,PI4K2A,PTGS2,RHOA,RRM1,SERPINE1,TNNT2,UBE2C,ZFP36L2	17
Cancer, Organismal Injury and Abnormalities, Reproductive System Disease	growth of mammary tumor	2,55E-04			CAV1,Ccl2,NFKBIA,PTGS2	4
Cancer, Organismal Injury and Abnormalities, Reproductive System Disease	tumorigenesis of mammary tumor	2,65E-04			CAV1,CX3CL1,PTGS2,SERPINE1	4
Cancer, Organismal Injury and Abnormalities, Reproductive System Disease	hyperplasia of mammary gland	2,74E-04			AHNAK,CAV1,PTGS2	3
Cancer, Organismal Injury and Abnormalities, Reproductive System Disease	metastasis of prostate cancer cell lines	5,63E-04			CAV1,NFKBIA	2
Cancer, Organismal Injury and Abnormalities, Reproductive System Disease	metastasis of mammary tumor	9,78E-04			CAV1,PTGS2,SERPINE1	3
Cancer, Organismal Injury and Abnormalities, Reproductive System Disease	breast cancer	9,90E-04			CAV1,Ccl2,CDC20,EGR1,NEK7,PDPN,PI4K2A,PTGS2,RRM1,SERPINE1,TNNT2,UBE2C,ZFP36L2	13
Cancer, Organismal Injury and Abnormalities, Reproductive System Disease	HER2 negative hormone receptor negative breast cancer	1,19E-03			CAV1,EGR1,RRM1,SERPINE1	4
Cancer, Organismal Injury and Abnormalities, Respiratory Disease	carcinoma in lung	3,35E-05			AHNAK,CAV1,CDC20,CDC6,COL11A1,F3,ICAM1,PTGS2,RRM1,SERPINE1,UBE2C,ZFP36L2	12
Cancer, Organismal Injury and Abnormalities, Respiratory Disease	non-small cell lung cancer	9,90E-05			AHNAK,CAV1,CDC20,CDC6,F3,ICAM1,PTGS2,RRM1,SERPINE1,UBE2C,ZFP36L2	11
Cancer, Organismal Injury and Abnormalities, Respiratory Disease	non small cell lung adenocarcinoma	2,33E-04			AHNAK,CAV1,CDC20,CDC6,F3,PTGS2,RRM1,UBE2C	8
Cancer, Organismal Injury and Abnormalities, Respiratory Disease	growth of lung carcinoma	1,54E-03			CAV1,PTGS2	2
Cancer, Organismal Injury and Abnormalities, Skeletal and Muscular Disorders	leiomyosarcoma	5,51E-05			DIAPH3,PTGS2,UBE2C	3
Cancer, Organismal Injury and Abnormalities, Tumor Morphology	progression of tumor	1,09E-05		1,067	CAV1,COL11A1,F3,NFKBIA,PTGS2,SERPINE1	6
Cancer, Organismal Injury and Abnormalities, Tumor Morphology	invasion of tumor	1,01E-04		1,154	CAV1,F3,ICAM1,PTGS2,RHOA,SERPINE1	6
Cancer, Organismal Injury and Abnormalities, Tumor Morphology	size of tumor	5,11E-04		0,152	CAV1,F3,PTGS2,SERPINE1	4
Cancer, Organismal Injury and Abnormalities, Tumor Morphology	invasion of malignant tumor	1,10E-03			F3,ICAM1,PTGS2,SERPINE1	4
Cancer, Organismal Injury and Abnormalities, Tumor Morphology	invasion of carcinoma	1,41E-03			ICAM1,PTGS2,SERPINE1	3
Carbohydrate Metabolism	synthesis of carbohydrate	7,65E-04		-0,371	CX3CL1,FCGR2A,GALR2,ICAM1,IL1R2,PI4K2A,RHOA	7
Carbohydrate Metabolism	metabolism of carbohydrate	1,95E-03		-0,371	COL11A1,CX3CL1,FCGR2A,GALR2,ICAM1,IL1R2,PI4K2A,RHOA	8
Carbohydrate Metabolism	uptake of monosaccharide	2,14E-03		-1,387	CAV1,Ccl2,CX3CL1,EGR1,SERPINE1	5
Carbohydrate Metabolism, Lipid Metabolism, Molecular Transport, Small Molecule Biochemistry	accumulation of phosphatidylinositol 4,5-diphosphate	6,23E-05			FCGR2A,ICAM1	2
Carbohydrate Metabolism, Lipid Metabolism, Molecular Transport, Small Molecule Biochemistry	concentration of phosphatidylserine	1,07E-03			CAV1,PTGS2	2
Carbohydrate Metabolism, Lipid Metabolism, Small Molecule Biochemistry	metabolism of phosphatidylinositol	1,94E-03			FCGR2A,GALR2,RHOA	3
Carbohydrate Metabolism, Lipid Metabolism, Small Molecule Biochemistry	metabolism of phosphatidic acid	2,02E-03			FCGR2A,GALR2,PI4K2A,RHOA	4
Carbohydrate Metabolism, Lipid Metabolism, Small Molecule Biochemistry	synthesis of phosphatidylinositol	2,41E-03			FCGR2A,PI4K2A,RHOA	3
Cardiovascular Disease	Infarction	1,42E-08	Increased	2,538	CAV1,Ccl2,CX3CL1,EGR1,F3,FCGR2A,NFKBIA,PROCR,PTGS2,SERPINE1,TNNT2	11
Cardiovascular Disease	occlusion of artery	7,75E-08		-1,765	CAV1,Ccl2,CX3CL1,EGR1,F3,ICAM1,NFKBIA,PROCR,PTGS2,RHOA,SERPINE1,TNNT2	12
Cardiovascular Disease	atherosclerotic lesion	4,47E-07		-0,988	Ccl2,CX3CL1,EGR1,F3,ICAM1,NFKBIA,SERPINE1	7
Cardiovascular Disease	atherosclerosis	4,71E-07		-1,552	CAV1,Ccl2,CX3CL1,EGR1,F3,ICAM1,NFKBIA,PTGS2,RHOA,SERPINE1,TNNT2	11
Cardiovascular Disease	vascular lesion	7,35E-07		-0,378	Ccl2,CX3CL1,EGR1,F3,ICAM1,NFKBIA,PTGS2,SERPINE1	8
Cardiovascular Disease	severe cardiovascular disorder	4,80E-05			CYP11A1,RHOA,TNNT2	3
Cardiovascular Disease	peripheral vascular disease	7,74E-05			CX3CL1,FCGR2A,GLRX,PTGS2,RHOA,SERPINE1,SUB1,TNNT2	8
Cardiovascular Disease	Hypertension	4,30E-04			ACTG2,C10orf10,CAV1,CYP11A1,F3,ICAM1,PRRX1,PTGS2,SERPINE1	9
Cardiovascular Disease	progression of atherosclerotic lesion	4,61E-04			Ccl2,F3	2
Cardiovascular Disease, Cellular Compromise, Organismal Injury and Abnormalities, Skeletal and Muscular Disorders, Tissue Morphology	degeneration of cardiomyocytes	9,25E-04			CAV1,CX3CL1	2
Cardiovascular Disease, Developmental Disorder, Organismal Injury and Abnormalities	hypertrophy of heart	2,03E-06		-0,830	ACTG2,CAV1,Ccl2,NFKBIA,PTGS2,RHOA,SERPINE1,TNNT2,Tpm1	9
Cardiovascular Disease, Developmental Disorder, Organismal Injury and Abnormalities	ventricular hypertrophy	4,82E-05			CAV1,Ccl2,PTGS2,RHOA,TNNT2	5
Cardiovascular Disease, Developmental Disorder, Organismal Injury and Abnormalities	hypertrophy of left ventricle	2,01E-03			CAV1,Ccl2,TNNT2	3
Cardiovascular Disease, Developmental Disorder, Organismal Injury and Abnormalities, Skeletal and Muscular Disorders	hypertrophy of cardiomyocytes	6,20E-04			CAV1,NFKBIA,RHOA,SERPINE1	4
Cardiovascular Disease, Hematological Disease	anemia	1,97E-04		0,365	EGR1,FCGR2A,ICAM1,NFKBIA,PTGS2,RRM1,ZFP36L2	7
Cardiovascular Disease, Hematological Disease	Thrombosis	2,22E-04		0,291	F3,FCGR2A,PROCR,PTGS2,SERPINE1	5
Cardiovascular Disease, Hematological Disease	thrombosis of vein	6,81E-04			F3,PROCR,PTGS2	3
Cardiovascular Disease, Hematological Disease	venous thromboembolism	1,07E-03			PROCR,PTGS2	2
Cardiovascular Disease, Neurological Disease	ischemia of central nervous system	1,38E-04			CAV1,CX3CL1,RHOA,TNNT2	4
Cardiovascular Disease, Neurological Disease	cerebrovascular dysfunction	8,49E-04			CX3CL1,PTGS2,RHOA,SERPINE1,TNNT2	5
Cardiovascular Disease, Neurological Disease	infarction of brain	1,29E-03			PROCR,PTGS2,SERPINE1	3
Cardiovascular Disease, Neurological Disease	ischemia of brain	2,09E-03			CX3CL1,RHOA,TNNT2	3
Cardiovascular Disease, Organismal Injury and Abnormalities	fibrosis of heart	5,39E-08		0,202	CAV1,EGR1,F3,Nppb,PTGS2,RHOA,SERPINE1,TNNT2	8
Cardiovascular Disease, Organismal Injury and Abnormalities	fibrosis of coronary artery	1,04E-04			RHOA,SERPINE1	2
Cardiovascular Disease, Organismal Injury and Abnormalities	growth of atherosclerotic lesion	1,55E-04			Ccl2,SERPINE1	2
Cardiovascular Disease, Organismal Injury and Abnormalities	severe heart disease	2,17E-04			RHOA,TNNT2	2
Cardiovascular Disease, Organismal Injury and Abnormalities	formation of thrombus	2,54E-04			F3,FCGR2A,RHOA	3
Cardiovascular Disease, Organismal Injury and Abnormalities	diastolic dysfunction of heart	2,88E-04			TNNT2,Tpm1	2
Cardiovascular Disease, Organismal Injury and Abnormalities	formation of vascular lesion	4,02E-04			Ccl2,NFKBIA,PTGS2,SERPINE1	4
Cardiovascular Disease, Organismal Injury and Abnormalities	myocardial dysfunction	6,80E-04			CAV1,Ccl2,TNNT2,Tpm1	4
Cardiovascular Disease, Organismal Injury and Abnormalities	coronary disease	8,36E-04			FCGR2A,ICAM1,PTGS2,RHOA,SERPINE1,TNNT2	6
Cardiovascular Disease, Organismal Injury and Abnormalities	dysfunction of heart	1,53E-03			Ccl2,SERPINE1,Tpm1	3
Cardiovascular Disease, Organismal Injury and Abnormalities	atherogenesis	1,59E-03			Ccl2,NFKBIA,SERPINE1	3
Cardiovascular Disease, Organismal Injury and Abnormalities	coronary artery disease	1,86E-03			ICAM1,PTGS2,RHOA,SERPINE1,TNNT2	5
Cardiovascular Disease, Organismal Injury and Abnormalities, Reproductive System Disease	preeclampsia	3,00E-04			ACTG2,C10orf10,CYP11A1,F3,PRRX1,PTGS2,SERPINE1	7
Cardiovascular Disease, Organismal Injury and Abnormalities, Skeletal and Muscular Disorders	damage of cardiac muscle	4,80E-05			CAV1,CX3CL1,SERPINE1	3
Cardiovascular Disease, Organismal Injury and Abnormalities, Skeletal and Muscular Disorders	myocardial infarction	4,59E-04			Ccl2,FCGR2A,PTGS2,SERPINE1,TNNT2	5
Cardiovascular Disease, Organismal Injury and Abnormalities, Skeletal and Muscular Disorders	ST-elevation myocardial infarction	6,74E-04			SERPINE1,TNNT2	2
Cardiovascular Disease, Organismal Injury and Abnormalities, Skeletal and Muscular Disorders	acute myocardial infarction	1,94E-03			FCGR2A,SERPINE1,TNNT2	3
Cardiovascular Disease, Organismal Injury and Abnormalities, Tissue Morphology	size of infarct	1,97E-05	Increased	2,364	CAV1,Ccl2,CX3CL1,EGR1,NFKBIA,PTGS2	6
Cardiovascular Disease, Organismal Injury and Abnormalities, Tissue Morphology	size of atherosclerotic lesion	9,19E-05			Ccl2,CX3CL1,EGR1,ICAM1	4
Cardiovascular System Development and Function	morphology of cardiovascular system	8,51E-05			CAV1,Ccl2,F3,NID1,Nppb,PDPN,PRRX1,RHOA,SERPINE1,TNNT2	10
Cardiovascular System Development and Function	vasoconstriction of blood vessel	4,62E-04		-0,254	CAV1,CX3CL1,ICAM1,PTGS2	4
Cardiovascular System Development and Function	vascularization	9,18E-04		0,826	Ccl2,F3,ICAM1,PTGS2,SERPINE1	5
Cardiovascular System Development and Function	abnormal morphology of cardiovascular system	1,07E-03			CAV1,Ccl2,F3,NID1,Nppb,PDPN,PRRX1,TNNT2	8
Cardiovascular System Development and Function	morphogenesis of cardiovascular system	1,45E-03			COL11A1,PDPN,PRRX1,TNNT2,Tpm1	5
Cardiovascular System Development and Function	function of cardiovascular system	2,05E-03			CAV1,F3,ICAM1,RHOA,TNNT2,Tpm1	6
Cardiovascular System Development and Function, Cell Morphology, Organ Morphology, Organismal Development, Skeletal and Muscular System Development and Function, Tissue Morphology	abnormal morphology of cardiomyocytes	2,24E-03			CAV1,Nppb,TNNT2	3
Cardiovascular System Development and Function, Cell-To-Cell Signaling and Interaction	binding of endothelial cells	1,01E-05		-0,919	CX3CL1,F3,ICAM1,RHOA,SERPINE1	5
Cardiovascular System Development and Function, Cell-To-Cell Signaling and Interaction	adhesion of endothelial cells	7,25E-05		-1,238	CX3CL1,ICAM1,NFKBIA,PROCR,RHOA	5
Cardiovascular System Development and Function, Cell-To-Cell Signaling and Interaction	adhesion of postcapillary venule	2,17E-04			Ccl2,FCGR2A	2
Cardiovascular System Development and Function, Cell-To-Cell Signaling and Interaction	binding of microvascular endothelial cells	2,17E-04			CX3CL1,ICAM1	2
Cardiovascular System Development and Function, Cell-To-Cell Signaling and Interaction	binding of vascular endothelial cells	4,48E-04			CX3CL1,F3,ICAM1	3
Cardiovascular System Development and Function, Cell-To-Cell Signaling and Interaction	adhesion of vascular endothelial cells	2,41E-03			CX3CL1,ICAM1,NFKBIA	3
Cardiovascular System Development and Function, Cellular Development, Cellular Function and Maintenance, Cellular Growth and Proliferation, Organismal Development, Tissue Development	proliferation of endothelial cells	8,23E-06		0,563	CAV1,Ccl2,EGR1,F3,PROCR,PTGS2,RHOA,SERPINE1	8
Cardiovascular System Development and Function, Cellular Movement	migration of endothelial cells	8,36E-04		0,055	CAV1,F3,ICAM1,PTGS2,RHOA,SERPINE1	6
Cardiovascular System Development and Function, Embryonic Development, Organ Development, Organ Morphology, Organismal Development, Skeletal and Muscular System Development and Function, Tissue Development	morphogenesis of cardiac muscle tissue in heart ventricle	7,12E-05			COL11A1,TNNT2,Tpm1	3
Cardiovascular System Development and Function, Embryonic Development, Organ Development, Organismal Development, Skeletal and Muscular System Development and Function, Tissue Development	formation of cardiac muscle	1,51E-04			COL11A1,DIAPH3,TNNT2,Tpm1	4
Cardiovascular System Development and Function, Embryonic Development, Organ Development, Organismal Development, Tissue Development	cardiogenesis	2,06E-03			CAV1,COL11A1,DIAPH3,PDPN,RHOA,TNNT2,Tpm1	7
Cardiovascular System Development and Function, Lymphoid Tissue Structure and Development	formation of neointima	1,03E-03			Ccl2,F3,SERPINE1	3
Cardiovascular System Development and Function, Ophthalmic Disease, Organismal Development, Organismal Injury and Abnormalities, Visual System Development and Function	neovascularization of choroid	9,23E-06			Ccl2,F3,ICAM1,PTGS2	4
Cardiovascular System Development and Function, Organ Development, Organ Morphology, Skeletal and Muscular System Development and Function	contractility of cardiac muscle	1,22E-03			CAV1,ICAM1,TNNT2,Tpm1	4
Cardiovascular System Development and Function, Organ Morphology	contractility of heart	1,75E-06		-0,440	ACTG2,CAV1,F3,ICAM1,RHOA,TNNT2,Tpm1	7
Cardiovascular System Development and Function, Organ Morphology	contractility of left ventricle	1,16E-05			CAV1,F3,RHOA	3
Cardiovascular System Development and Function, Organ Morphology	contractility of heart ventricle	7,37E-05			CAV1,F3,RHOA,Tpm1	4
Cardiovascular System Development and Function, Organ Morphology	contraction of heart	2,75E-04		1,982	ACTG2,Ccl2,RHOA,TNNT2,Tpm1	5
Cardiovascular System Development and Function, Organ Morphology	dilation of left ventricle	3,42E-04			CAV1,RHOA,SERPINE1	3
Cardiovascular System Development and Function, Organ Morphology	relaxation of heart	7,59E-04			ACTG2,TNNT2,Tpm1	3
Cardiovascular System Development and Function, Organ Morphology	contraction of heart ventricle	1,37E-03			ACTG2,RHOA	2
Cardiovascular System Development and Function, Organ Morphology, Organismal Development	abnormal morphology of heart	2,37E-03			CAV1,Ccl2,F3,Nppb,PDPN,TNNT2	6
Cardiovascular System Development and Function, Organ Morphology, Organismal Development, Skeletal and Muscular System Development and Function	morphology of cardiac muscle	2,02E-03			CAV1,Nppb,PDPN,TNNT2	4
Cardiovascular System Development and Function, Organ Morphology, Skeletal and Muscular System Development and Function	size of myocardium	6,23E-05			NFKBIA,PTGS2	2
Cardiovascular System Development and Function, Organismal Development	vasculogenesis	1,53E-05		0,527	CAV1,Ccl2,CX3CL1,EGR1,F3,ICAM1,NFKBIA,PROCR,PRRX1,PTGS2,RHOA,SERPINE1	12
Cardiovascular System Development and Function, Organismal Development	growth of blood vessel	2,49E-03			CX3CL1,PTGS2,SERPINE1	3
Cardiovascular System Development and Function, Organismal Development, Tissue Morphology	outgrowth of microvessel	1,04E-04			PTGS2,SERPINE1	2
Cardiovascular System Development and Function, Organismal Development, Tissue Morphology	density of blood vessel	1,94E-03			F3,NFKBIA,PTGS2	3
Cardiovascular System Development and Function, Organismal Development, Tissue Morphology	density of microvessel	2,31E-03			NFKBIA,PTGS2	2
Cardiovascular System Development and Function, Tissue Development	development of endothelial tissue	4,34E-06		0,796	CAV1,Ccl2,EGR1,F3,PDPN,PROCR,PTGS2,RHOA,SERPINE1	9
Cardiovascular System Development and Function, Tissue Morphology	permeability of vascular system	9,41E-06		0,054	CAV1,F3,ICAM1,PROCR,PTGS2,SERPINE1	6
Cell Cycle	M phase	5,27E-07		-0,239	CDC20,CDC6,DIAPH3,EGR1,KIF20A,NEK7,RHOA,UBE2C	8
Cell Cycle	metaphase/anaphase transition	1,16E-05			CDC6,EGR1,NEK7	3
Cell Cycle	cell cycle progression	1,32E-05		0,598	AHNAK,CAV1,CDC20,CDC6,DIAPH3,EGR1,FCGR2A,GALR2,NEK7,NFKBIA,PTGS2,RHOA,RRM1,UBE2C	14
Cell Cycle	arrest in M phase	4,48E-04			CDC20,NEK7,UBE2C	3
Cell Cycle	M phase of fibroblast cell lines	4,61E-04			CDC20,RHOA	2
Cell Cycle	arrest in cell cycle progression	5,72E-04			AHNAK,CAV1,GALR2,NFKBIA,RHOA,RRM1	6
Cell Cycle	mitotic exit	6,74E-04			CDC20,UBE2C	2
Cell Cycle	arrest in G0/G1 phase transition	7,19E-04			CAV1,EGR1,NFKBIA	3
Cell Cycle	entry into interphase	1,50E-03		1,000	CDC20,CDC6,EGR1,RHOA	4
Cell Cycle, Cellular Movement	cytokinesis	1,40E-05		-0,640	CDC20,CDC6,DIAPH3,KIF20A,NEK7,RHOA	6
Cell Cycle, Cellular Movement	cytokinesis of cervical cancer cell lines	1,74E-05			DIAPH3,KIF20A,NEK7,RHOA	4
Cell Cycle, Connective Tissue Development and Function	cell cycle progression of fibroblast cell lines	1,35E-03			AHNAK,CAV1,RHOA	3
Cell Death and Survival	apoptosis	1,80E-05		0,592	CAV1,Ccl2,CDC20,CDC6,CX3CL1,CYP11A1,EGR1,F3,GALR2,GLRX,ICAM1,NEK7,NFKBIA,Nppb,PROCR,PTGS2,RHOA,RPL37,RRM1,SERPINE1,SUB1,TNNT2,ZFP36L2	23
Cell Death and Survival	apoptosis of endothelial cells	3,14E-05		-0,391	CAV1,NFKBIA,Nppb,PROCR,RHOA,SERPINE1	6
Cell Death and Survival	necrosis	4,01E-05		0,069	CAV1,Ccl2,CDC20,CDC6,CX3CL1,CYP11A1,EGR1,F3,GALR2,GLRX,ICAM1,NEK7,NFKBIA,Nppb,PROCR,PTGS2,RHOA,RPL37,RRM1,SERPINE1,TNNT2,UBE2C	22
Cell Death and Survival	necrosis of epithelial tissue	4,52E-05		-0,455	CAV1,EGR1,F3,ICAM1,NFKBIA,Nppb,PROCR,PTGS2,RHOA,SERPINE1	10
Cell Death and Survival	cell death	8,87E-05		-0,066	CAV1,Ccl2,CDC20,CDC6,CX3CL1,CYP11A1,EGR1,F3,FCGR2A,GALR2,GLRX,ICAM1,NEK7,NFKBIA,Nppb,PROCR,PTGS2,RHOA,RPL37,RRM1,SERPINE1,SUB1,TNNT2,UBE2C,ZFP36L2	25
Cell Death and Survival	anoikis	2,65E-04			CAV1,NFKBIA,PTGS2,RHOA	4
Cell Death and Survival	apoptosis of prostate cancer cell lines	2,68E-04		-0,275	CAV1,EGR1,NFKBIA,PTGS2,RHOA	5
Cell Death and Survival	cytolysis of endothelial cells	3,70E-04			CX3CL1,F3	2
Cell Death and Survival	killing of breast cancer cell lines	5,63E-04			GLRX,ICAM1	2
Cell Death and Survival	apoptosis of tumor cell lines	1,00E-03		0,450	CAV1,CDC20,CDC6,EGR1,GALR2,GLRX,NEK7,NFKBIA,PTGS2,RHOA,RRM1,SERPINE1	12
Cell Death and Survival	anoikis of intestinal cell lines	1,21E-03			CAV1,NFKBIA	2
Cell Death and Survival	cell viability of breast cancer cell lines	1,72E-03			NFKBIA,PTGS2,RHOA,RRM1	4
Cell Death and Survival	killing of tumor cell lines	1,87E-03			F3,GLRX,ICAM1	3
Cell Death and Survival	cell death of colorectal cancer cell lines	2,01E-03		-1,032	CDC20,NFKBIA,PTGS2,RHOA,UBE2C	5
Cell Death and Survival	cell death of tumor cell lines	2,47E-03		-0,556	CAV1,CDC20,CDC6,EGR1,GALR2,GLRX,NEK7,NFKBIA,PTGS2,RHOA,RRM1,SERPINE1,UBE2C	13
Cell Death and Survival, Hematological Disease, Immunological Disease	apoptosis of T lymphocytes	2,31E-03		0,271	CAV1,Ccl2,EGR1,ICAM1,NFKBIA	5
Cell Death and Survival, Neurological Disease	cell death of central nervous system cells	5,63E-04		-0,577	EGR1,GLRX,NFKBIA,PTGS2,RHOA,SERPINE1	6
Cell Death and Survival, Neurological Disease	apoptosis of central nervous system cells	2,02E-03		0,283	EGR1,GLRX,PTGS2,RHOA	4
Cell Death and Survival, Organismal Injury and Abnormalities, Renal and Urological Disease	apoptosis of mesangial cells	2,31E-03			NFKBIA,PTGS2	2
Cell Morphology	shape change of blood cells	1,31E-05		-0,400	CX3CL1,FCGR2A,ICAM1,PDPN,RHOA	5
Cell Morphology	morphology of cells	6,14E-05			CAV1,Ccl2,Ccl7,CYP11A1,EGR1,F3,GLRX,ICAM1,NEK7,NFKBIA,NID1,Nppb,PDPN,PRRX1,RHOA,SERPINE1,TNNT2,Tpm1,UBE2C	19
Cell Morphology	cell spreading of blood cells	7,80E-05		0,218	FCGR2A,ICAM1,PDPN,RHOA	4
Cell Morphology	morphology of blood cells	5,17E-04			Ccl2,Ccl7,EGR1,F3,ICAM1,NFKBIA,RHOA	7
Cell Morphology	cell spreading of muscle cells	9,25E-04			RHOA,SERPINE1	2
Cell Morphology	cell spreading	2,35E-03		1,091	FCGR2A,ICAM1,PDPN,RHOA,SERPINE1	5
Cell Morphology	polarization of cells	2,45E-03		-0,577	CAV1,CX3CL1,GLRX,RHOA	4
Cell Morphology	abnormal morphology of cells	2,48E-03			CAV1,Ccl2,CYP11A1,EGR1,F3,GLRX,NFKBIA,NID1,Nppb,PDPN,PRRX1,TNNT2	12
Cell Morphology, Cellular Assembly and Organization, Cellular Development, Cellular Function and Maintenance, Cellular Growth and Proliferation	formation of plasma membrane projections	1,91E-03		1,225	CAV1,CDC20,EGR1,GALR2,NFKBIA,PDPN,PTGS2,RHOA	8
Cell Morphology, Cellular Assembly and Organization, Cellular Function and Maintenance	formation of cellular protrusions	5,15E-04		1,382	CAV1,CDC20,DIAPH3,EGR1,GALR2,NFKBIA,PDPN,PTGS2,RHOA,SERPINE1,Tpm1	11
Cell Morphology, Cellular Compromise	binucleation of cells	6,74E-04			DIAPH3,NEK7	2
Cell Morphology, Hematological System Development and Function	morphology of myeloid cells	7,51E-05			Ccl2,Ccl7,EGR1,ICAM1,NFKBIA	5
Cell Morphology, Hematological System Development and Function, Inflammatory Response	abnormal morphology of monocytes	1,04E-04			Ccl2,Ccl7	2
Cell Morphology, Inflammatory Response	shape change of phagocytes	5,43E-06		-1,000	CX3CL1,ICAM1,PDPN,RHOA	4
Cell Morphology, Inflammatory Response	shape change of monocytes	6,23E-05			CX3CL1,RHOA	2
Cell Morphology, Inflammatory Response	cell spreading of phagocytes	1,24E-04			ICAM1,PDPN,RHOA	3
Cell Morphology, Inflammatory Response	morphology of phagocytes	9,91E-04			Ccl2,Ccl7,EGR1,ICAM1	4
Cell Signaling	cell surface receptor linked signal transduction	3,65E-04			CAV1,Ccl2,CX3CL1,IL1R2,PRRX1,RHOA	6
Cell Signaling, Cell-To-Cell Signaling and Interaction	cytokine and chemokine mediated signaling pathway	1,19E-04			CAV1,Ccl2,CX3CL1,IL1R2	4
Cell-mediated Immune Response, Cellular Development, Cellular Function and Maintenance, Cellular Growth and Proliferation, Hematological System Development and Function, Hematopoiesis, Lymphoid Tissue Structure and Development, Organ Development, Tissue Development	proliferation of thymocytes	2,01E-03			EGR1,NFKBIA,PTGS2	3
Cell-mediated Immune Response, Cellular Movement, Hematological System Development and Function, Immune Cell Trafficking	cell movement of Th1 cells	1,91E-03			Ccl2,CX3CL1	2
Cell-To-Cell Signaling and Interaction	adhesion of tumor cell lines	3,45E-07		-0,083	CAV1,Ccl2,CX3CL1,EGR1,ICAM1,NFKBIA,NID1,RHOA,SERPINE1	9
Cell-To-Cell Signaling and Interaction	binding of tumor cell lines	1,29E-06		1,588	CX3CL1,F3,FCGR2A,ICAM1,IL1R2,RHOA,SERPINE1	7
Cell-To-Cell Signaling and Interaction	adhesion of muscle cells	2,15E-05			CX3CL1,RHOA,SERPINE1	3
Cell-To-Cell Signaling and Interaction	activation of cells	2,61E-05		0,633	AHNAK,Ccl2,CX3CL1,F3,FCGR2A,ICAM1,NFKBIA,PDPN,PROCR,PTGS2,RHOA,SERPINE1,UBE2C	13
Cell-To-Cell Signaling and Interaction	adhesion of leukemia cell lines	1,02E-04		-0,415	CX3CL1,EGR1,ICAM1,RHOA	4
Cell-To-Cell Signaling and Interaction	binding of cells	2,06E-04		0,145	CAV1,CX3CL1,F3,FCGR2A,ICAM1,IL1R2,RHOA,SERPINE1	8
Cell-To-Cell Signaling and Interaction	adhesion of lymphoma cell lines	4,78E-04			Ccl2,ICAM1,NFKBIA	3
Cell-To-Cell Signaling and Interaction	fusion of tumor cell lines	7,95E-04			CAV1,RHOA	2
Cell-To-Cell Signaling and Interaction	adhesion of breast cancer cell lines	9,32E-04			ICAM1,RHOA,SERPINE1	3
Cell-To-Cell Signaling and Interaction	adhesion of lung cancer cell lines	1,37E-03			CAV1,ICAM1	2
Cell-To-Cell Signaling and Interaction	adhesion of sarcoma cell lines	1,72E-03			NID1,SERPINE1	2
Cell-To-Cell Signaling and Interaction, Cell-mediated Immune Response, Cellular Movement, Hematological System Development and Function, Hematopoiesis, Immune Cell Trafficking	adhesion of thymocytes	2,88E-04			ICAM1,RHOA	2
Cell-To-Cell Signaling and Interaction, Cell-mediated Immune Response, Cellular Movement, Hematological System Development and Function, Immune Cell Trafficking	recruitment of T lymphocytes	9,78E-04			Ccl2,CX3CL1,ICAM1	3
Cell-To-Cell Signaling and Interaction, Cell-mediated Immune Response, Cellular Movement, Hematological System Development and Function, Immune Cell Trafficking	recruitment of natural killer cells	1,21E-03			Ccl2,CX3CL1	2
Cell-To-Cell Signaling and Interaction, Cellular Function and Maintenance, Hematological System Development and Function, Inflammatory Response	phagocytosis of neutrophils	2,96E-04			FCGR2A,GLRX,SERPINE1	3
Cell-To-Cell Signaling and Interaction, Cellular Function and Maintenance, Inflammatory Response	phagocytosis of cells	2,41E-04		-0,250	CAV1,FCGR2A,GLRX,ICAM1,RHOA,SERPINE1	6
Cell-To-Cell Signaling and Interaction, Cellular Movement	recruitment of cells	1,34E-10		-0,189	CAV1,Ccl2,Ccl7,CX3CL1,EGR1,F3,FCGR2A,GLRX,ICAM1,NFKBIA,PTGS2,RHOA,SERPINE1	13
Cell-To-Cell Signaling and Interaction, Cellular Movement	recruitment of connective tissue cells	6,28E-05			Ccl2,F3,PTGS2	3
Cell-To-Cell Signaling and Interaction, Cellular Movement, Connective Tissue Development and Function	recruitment of pericytes	1,55E-04			Ccl2,F3	2
Cell-To-Cell Signaling and Interaction, Cellular Movement, Hematological System Development and Function, Immune Cell Trafficking	recruitment of leukocytes	5,37E-10		-0,454	CAV1,Ccl2,Ccl7,CX3CL1,EGR1,F3,FCGR2A,GLRX,ICAM1,NFKBIA,RHOA,SERPINE1	12
Cell-To-Cell Signaling and Interaction, Cellular Movement, Hematological System Development and Function, Immune Cell Trafficking	recruitment of myeloid cells	5,27E-07		0,104	CAV1,Ccl2,Ccl7,F3,FCGR2A,GLRX,ICAM1,SERPINE1	8
Cell-To-Cell Signaling and Interaction, Cellular Movement, Hematological System Development and Function, Immune Cell Trafficking, Inflammatory Response	recruitment of phagocytes	2,80E-10		-0,396	CAV1,Ccl2,Ccl7,CX3CL1,F3,FCGR2A,GLRX,ICAM1,NFKBIA,RHOA,SERPINE1	11
Cell-To-Cell Signaling and Interaction, Cellular Movement, Hematological System Development and Function, Immune Cell Trafficking, Inflammatory Response	recruitment of neutrophils	1,45E-06		-0,114	CAV1,Ccl2,Ccl7,FCGR2A,GLRX,ICAM1,SERPINE1	7
Cell-To-Cell Signaling and Interaction, Cellular Movement, Hematological System Development and Function, Immune Cell Trafficking, Inflammatory Response	recruitment of monocytes	1,23E-05		-1,165	Ccl2,CX3CL1,F3,ICAM1	4
Cell-To-Cell Signaling and Interaction, Cellular Movement, Hematological System Development and Function, Immune Cell Trafficking, Inflammatory Response	recruitment of macrophages	1,38E-05		-0,625	Ccl2,F3,ICAM1,NFKBIA,RHOA	5
Cell-To-Cell Signaling and Interaction, Hematological System Development and Function	activation of blood cells	1,76E-04		0,475	AHNAK,Ccl2,CX3CL1,F3,FCGR2A,ICAM1,NFKBIA,PDPN,PTGS2,RHOA	10
Cell-To-Cell Signaling and Interaction, Hematological System Development and Function	aggregation of blood cells	1,13E-03		0,571	F3,FCGR2A,ICAM1,PDPN,PTGS2	5
Cell-To-Cell Signaling and Interaction, Hematological System Development and Function	binding of leukocytes	2,45E-03		0,053	CX3CL1,FCGR2A,ICAM1,RHOA	4
Cell-To-Cell Signaling and Interaction, Hematological System Development and Function, Immune Cell Trafficking	adhesion of immune cells	1,89E-08		-0,879	Ccl2,CX3CL1,F3,FCGR2A,GLRX,ICAM1,NFKBIA,PROCR,PTGS2,RHOA,SERPINE1	11
Cell-To-Cell Signaling and Interaction, Hematological System Development and Function, Immune Cell Trafficking	adhesion of antigen presenting cells	2,74E-04			ICAM1,PTGS2,SERPINE1	3
Cell-To-Cell Signaling and Interaction, Hematological System Development and Function, Immune Cell Trafficking	adhesion of mononuclear leukocytes	1,07E-03		-1,717	CX3CL1,F3,ICAM1,RHOA	4
Cell-To-Cell Signaling and Interaction, Hematological System Development and Function, Immune Cell Trafficking, Inflammatory Response	adhesion of phagocytes	3,99E-06		-0,570	CX3CL1,F3,GLRX,ICAM1,PTGS2,SERPINE1	6
Cell-To-Cell Signaling and Interaction, Hematological System Development and Function, Immune Cell Trafficking, Inflammatory Response	adhesion of monocytes	3,18E-04			CX3CL1,F3,ICAM1	3
Cell-To-Cell Signaling and Interaction, Hematological System Development and Function, Immune Cell Trafficking, Inflammatory Response	activation of myeloid cells	7,98E-04		-0,243	Ccl2,CX3CL1,FCGR2A,ICAM1,PTGS2,RHOA	6
Cell-To-Cell Signaling and Interaction, Hematological System Development and Function, Immune Cell Trafficking, Inflammatory Response	activation of phagocytes	1,25E-03		-0,651	Ccl2,CX3CL1,FCGR2A,ICAM1,PTGS2,RHOA	6
Cell-To-Cell Signaling and Interaction, Hematological System Development and Function, Immune Cell Trafficking, Inflammatory Response	activation of leukocytes	2,31E-03		-0,103	AHNAK,Ccl2,CX3CL1,FCGR2A,ICAM1,NFKBIA,PTGS2,RHOA	8
Cell-To-Cell Signaling and Interaction, Hematological System Development and Function, Inflammatory Response	immune response of neutrophils	2,47E-06		-0,440	F3,FCGR2A,GLRX,ICAM1,SERPINE1	5
Cell-To-Cell Signaling and Interaction, Hematological System Development and Function, Inflammatory Response	cell-mediated response of CD4+ T-lymphocytes	9,25E-04			Ccl2,ICAM1	2
Cell-To-Cell Signaling and Interaction, Hematological System Development and Function, Inflammatory Response, Organismal Functions	activation of blood platelets	1,98E-04		0,805	CX3CL1,F3,FCGR2A,PDPN	4
Cell-To-Cell Signaling and Interaction, Inflammatory Response	immune response of leukocytes	5,01E-04		-0,193	Ccl2,F3,FCGR2A,GLRX,ICAM1,SERPINE1	6
Cell-To-Cell Signaling and Interaction, Inflammatory Response	cytotoxic reaction of lymphocytes	1,07E-03			FCGR2A,ICAM1	2
Cell-To-Cell Signaling and Interaction, Nervous System Development and Function	activation of neuroglia	8,13E-04		0,520	Ccl2,CX3CL1,PTGS2,SERPINE1	4
Cell-To-Cell Signaling and Interaction, Skeletal and Muscular System Development and Function	adhesion of smooth muscle cells	7,95E-04			CX3CL1,RHOA	2
Cellular Assembly and Organization	orientation of filaments	1,04E-04			CAV1,ICAM1	2
Cellular Assembly and Organization	sliding of myofilaments	2,17E-04			TNNT2,Tpm1	2
Cellular Assembly and Organization	remodeling of cytoskeleton	2,74E-04			CX3CL1,DIAPH3,RHOA	3
Cellular Assembly and Organization, Cellular Function and Maintenance	organization of cytoskeleton	8,23E-06		1,522	CAV1,CDC20,DIAPH3,EGR1,F3,FCGR2A,GALR2,ICAM1,KNSTRN,Marcks,NEK7,NFKBIA,PDPN,PTGS2,RHOA,SERPINE1,Tpm1	17
Cellular Assembly and Organization, Cellular Function and Maintenance	microtubule dynamics	3,82E-04		1,472	CAV1,CDC20,DIAPH3,EGR1,GALR2,ICAM1,NEK7,NFKBIA,PDPN,PTGS2,RHOA,SERPINE1,Tpm1	13
Cellular Assembly and Organization, Cellular Function and Maintenance, Tissue Development	formation of actin filaments	6,39E-05		-1,033	CAV1,DIAPH3,FCGR2A,GALR2,ICAM1,RHOA,Tpm1	7
Cellular Assembly and Organization, Cellular Function and Maintenance, Tissue Development	formation of actin stress fibers	1,03E-03			CAV1,DIAPH3,GALR2,RHOA,Tpm1	5
Cellular Compromise	injury of cells	1,53E-03			EGR1,F3,ICAM1	3
Cellular Compromise, Neurological Disease, Organismal Injury and Abnormalities	neurodegeneration of hippocampal cells	2,10E-03			CAV1,PTGS2	2
Cellular Development, Cellular Growth and Proliferation	cell proliferation of carcinoma cell lines	1,53E-03		1,501	CAV1,EGR1,F3,NFKBIA,PTGS2,UBE2C	6
Cellular Development, Cellular Growth and Proliferation	proliferation of fibrosarcoma cell lines	2,10E-03			EGR1,SERPINE1	2
Cellular Development, Cellular Growth and Proliferation	cell proliferation of tumor cell lines	2,41E-03		0,710	AHNAK,CAV1,CX3CL1,EGR1,F3,GALR2,KIF20A,NFKBIA,PTGS2,RHOA,RRM1,SERPINE1,UBE2C	13
Cellular Development, Cellular Growth and Proliferation, Connective Tissue Development and Function	arrest in proliferation of fibroblast cell lines	6,77E-06			CAV1,EGR1,NFKBIA,SERPINE1	4
Cellular Development, Cellular Growth and Proliferation, Connective Tissue Development and Function, Skeletal and Muscular System Development and Function, Tissue Development	formation of osteoclasts	6,01E-04		-0,439	EGR1,ICAM1,NFKBIA,PTGS2	4
Cellular Development, Cellular Growth and Proliferation, Connective Tissue Development and Function, Skeletal and Muscular System Development and Function, Tissue Development	formation of osteoclast-like cells	1,07E-03			EGR1,ICAM1	2
Cellular Development, Cellular Growth and Proliferation, Connective Tissue Development and Function, Tissue Development	development of connective tissue cells	1,93E-04		-0,642	COL11A1,EGR1,ICAM1,NFKBIA,PTGS2,SERPINE1	6
Cellular Development, Cellular Growth and Proliferation, Embryonic Development	proliferation of embryonic cell lines	1,22E-03			CAV1,CYP11A1,PTGS2,RHOA	4
Cellular Development, Cellular Growth and Proliferation, Hematological System Development and Function	proliferation of immune cells	4,27E-04		-1,938	AHNAK,CAV1,Ccl2,EGR1,FCGR2A,ICAM1,NFKBIA,PTGS2,RHOA,SERPINE1	10
Cellular Development, Cellular Growth and Proliferation, Organ Development, Skeletal and Muscular System Development and Function, Tissue Development	proliferation of smooth muscle cells	4,21E-07		0,647	CAV1,CX3CL1,EGR1,F3,Nppb,PRRX1,PTGS2,RHOA,SERPINE1	9
Cellular Function and Maintenance	function of blood cells	3,58E-05			AHNAK,CAV1,Ccl2,EGR1,F3,FCGR2A,ICAM1,NFKBIA,PTGS2,RHOA	10
Cellular Function and Maintenance	function of leukocytes	9,55E-05			AHNAK,CAV1,Ccl2,EGR1,F3,FCGR2A,ICAM1,NFKBIA,PTGS2	9
Cellular Function and Maintenance	engulfment of phagocytes	1,13E-03		0,737	FCGR2A,GLRX,RHOA,SERPINE1	4
Cellular Function and Maintenance	cellular homeostasis	1,41E-03		-0,071	CAV1,Ccl2,CX3CL1,EGR1,F3,FCGR2A,GALR2,ICAM1,NFKBIA,PROCR,PTGS2,RHOA,SERPINE1,ZFP36L2	14
Cellular Function and Maintenance	organization of cells	1,53E-03			CAV1,PTGS2,TNNT2	3
Cellular Function and Maintenance	internalization of tumor cell lines	2,09E-03			FCGR2A,RHOA,SERPINE1	3
Cellular Function and Maintenance, Hematological System Development and Function	function of macrophages	6,79E-08			CAV1,Ccl2,EGR1,F3,FCGR2A,ICAM1,NFKBIA,PTGS2	8
Cellular Function and Maintenance, Hematological System Development and Function	engulfment of myeloid cells	9,37E-04		0,744	FCGR2A,GLRX,RHOA,SERPINE1	4
Cellular Function and Maintenance, Hematological System Development and Function	function of neutrophils	2,09E-03			CAV1,Ccl2,FCGR2A	3
Cellular Function and Maintenance, Hematological System Development and Function, Nervous System Development and Function	function of microglia	1,91E-03			Ccl2,EGR1	2
Cellular Function and Maintenance, Inflammatory Response	phagocytosis	5,20E-05		-0,548	CAV1,Ccl2,FCGR2A,GLRX,ICAM1,RHOA,SERPINE1	7
Cellular Growth and Proliferation	colony formation	4,60E-04		1,182	CAV1,EGR1,F3,NFKBIA,PTGS2,RRM1,SERPINE1,UBE2C	8
Cellular Growth and Proliferation	proliferation of cells	4,92E-04		0,185	AHNAK,CAV1,Ccl2,CDC20,CDC6,CX3CL1,CYP11A1,EGR1,F3,FCGR2A,GALR2,GLRX,ICAM1,KIF20A,NFKBIA,Nppb,PDPN,PROCR,PRRX1,PTGS2,RHOA,RRM1,SERPINE1,UBE2C,ZFP36L2	25
Cellular Growth and Proliferation, Connective Tissue Development and Function, Tissue Development	colony formation of fibroblast cell lines	2,49E-03			NFKBIA,RRM1,UBE2C	3
Cellular Growth and Proliferation, Tissue Development	generation of cells	8,88E-04		1,178	CAV1,Ccl2,CDC20,COL11A1,CYP11A1,DIAPH3,EGR1,F3,FCGR2A,GALR2,ICAM1,NFKBIA,PROCR,PTGS2,RHOA,SERPINE1,ZFP36L2	17
Cellular Growth and Proliferation, Tissue Development	proliferation of connective tissue cells	1,43E-03		1,348	CAV1,CDC6,NFKBIA,PTGS2,RHOA,RRM1,SERPINE1,UBE2C	8
Cellular Movement	migration of cells	5,17E-06		-0,434	AHNAK,CAV1,Ccl2,Ccl7,COL11A1,CX3CL1,EGR1,F3,FCGR2A,GLRX,ICAM1,NFKBIA,PDPN,PROCR,PRRX1,PTGS2,RHOA,RRM1,SERPINE1,Tpm1	20
Cellular Movement	migration of macrophage cancer cell lines	7,02E-06			CX3CL1,RHOA,SERPINE1	3
Cellular Movement	cell movement of tumor cells	2,17E-05		1,067	CAV1,F3,NFKBIA,PTGS2,RHOA,SERPINE1	6
Cellular Movement	invasion of cells	3,28E-05		0,331	AHNAK,CAV1,COL11A1,DIAPH3,EGR1,F3,NFKBIA,PRRX1,PTGS2,RHOA,RRM1,SERPINE1	12
Cellular Movement	chemotaxis of cells	7,51E-05		-1,094	CAV1,Ccl2,CX3CL1,FCGR2A,GLRX,ICAM1,PTGS2,RHOA,SERPINE1	9
Cellular Movement	transmigration of cells	1,09E-04		-0,218	Ccl2,CX3CL1,F3,ICAM1,SERPINE1	5
Cellular Movement	migration of tumor cell lines	1,31E-04		-0,240	CAV1,COL11A1,CX3CL1,EGR1,F3,NFKBIA,PRRX1,PTGS2,RHOA,SERPINE1	10
Cellular Movement	cell movement of tumor cell lines	1,40E-04		-0,319	CAV1,Ccl2,COL11A1,CX3CL1,EGR1,F3,NFKBIA,PRRX1,PTGS2,RHOA,SERPINE1	11
Cellular Movement	migration of lung cancer cell lines	1,51E-04			CAV1,NFKBIA,PTGS2,RHOA	4
Cellular Movement	cell movement of neuroglia	1,66E-04			CAV1,Ccl2,CX3CL1,SERPINE1	4
Cellular Movement	cell movement of colorectal cancer cell lines	5,11E-04		0,000	CAV1,F3,PTGS2,RHOA	4
Cellular Movement	dissemination of cells	5,73E-04			Ccl2,RHOA,SERPINE1	3
Cellular Movement	invasion of breast cancer cell lines	1,03E-03	Increased	2,177	CAV1,DIAPH3,NFKBIA,PTGS2,RHOA	5
Cellular Movement	cell movement of cancer cells	1,05E-03		0,686	CAV1,F3,RHOA,SERPINE1	4
Cellular Movement	cell movement of macrophage cancer cell lines	1,07E-03			CX3CL1,SERPINE1	2
Cellular Movement	chemotaxis of neuroglia	1,07E-03			CAV1,CX3CL1	2
Cellular Movement	extravasation of cells	1,13E-03			Ccl2,F3,ICAM1	3
Cellular Movement	migration of carcinoma cell lines	1,50E-03			CAV1,NFKBIA,PTGS2,RHOA	4
Cellular Movement	invasion of tumor cell lines	1,61E-03		0,391	CAV1,COL11A1,DIAPH3,EGR1,NFKBIA,PRRX1,PTGS2,RHOA	8
Cellular Movement	movement of bacteria	2,31E-03			Ccl2,RHOA	2
Cellular Movement, Hair and Skin Development and Function	migration of epithelial cell lines	1,66E-03			ICAM1,PTGS2,RHOA	3
Cellular Movement, Hematological System Development and Function, Immune Cell Trafficking	cell movement of myeloid cells	2,37E-06		-0,343	CAV1,Ccl2,CX3CL1,F3,FCGR2A,ICAM1,NFKBIA,PROCR,PTGS2,RHOA,SERPINE1	11
Cellular Movement, Hematological System Development and Function, Immune Cell Trafficking	cellular infiltration by leukocytes	8,15E-06		-0,443	CAV1,Ccl2,CX3CL1,F3,ICAM1,NFKBIA,PROCR,PTGS2,SERPINE1	9
Cellular Movement, Hematological System Development and Function, Immune Cell Trafficking	cell movement of leukocytes	1,38E-05		-0,494	CAV1,Ccl2,CX3CL1,F3,FCGR2A,ICAM1,NFKBIA,PDPN,PROCR,PTGS2,RHOA,SERPINE1	12
Cellular Movement, Hematological System Development and Function, Immune Cell Trafficking	cell movement of antigen presenting cells	1,75E-05		0,096	CAV1,Ccl2,CX3CL1,ICAM1,PDPN,PTGS2,RHOA,SERPINE1	8
Cellular Movement, Hematological System Development and Function, Immune Cell Trafficking	cell movement of granulocytes	3,36E-05		-0,657	Ccl2,CX3CL1,F3,FCGR2A,ICAM1,NFKBIA,PROCR,PTGS2	8
Cellular Movement, Hematological System Development and Function, Immune Cell Trafficking	migration of antigen presenting cells	1,49E-04		0,523	Ccl2,ICAM1,PDPN,PTGS2,SERPINE1	5
Cellular Movement, Hematological System Development and Function, Immune Cell Trafficking	cell movement of mononuclear leukocytes	1,52E-04		-1,626	Ccl2,CX3CL1,ICAM1,NFKBIA,PROCR,PTGS2,RHOA,SERPINE1	8
Cellular Movement, Hematological System Development and Function, Immune Cell Trafficking	cell movement of lymphocytes	3,44E-04		-1,917	Ccl2,CX3CL1,ICAM1,NFKBIA,PROCR,PTGS2,RHOA	7
Cellular Movement, Hematological System Development and Function, Immune Cell Trafficking	cell movement of leukocyte cell lines	1,80E-03			CX3CL1,ICAM1,RHOA	3
Cellular Movement, Hematological System Development and Function, Immune Cell Trafficking	migration of myeloid cells	1,80E-03		-0,404	Ccl2,F3,ICAM1,SERPINE1	4
Cellular Movement, Hematological System Development and Function, Immune Cell Trafficking, Inflammatory Response	cell movement of phagocytes	2,53E-06		-0,350	CAV1,Ccl2,CX3CL1,FCGR2A,ICAM1,NFKBIA,PDPN,PROCR,PTGS2,RHOA,SERPINE1	11
Cellular Movement, Hematological System Development and Function, Immune Cell Trafficking, Inflammatory Response	cell movement of macrophages	2,49E-05		-0,240	CAV1,Ccl2,CX3CL1,ICAM1,PTGS2,RHOA,SERPINE1	7
Cellular Movement, Hematological System Development and Function, Immune Cell Trafficking, Inflammatory Response	migration of phagocytes	2,81E-05		-0,670	Ccl2,CX3CL1,ICAM1,PDPN,PTGS2,RHOA,SERPINE1	7
Cellular Movement, Hematological System Development and Function, Immune Cell Trafficking, Inflammatory Response	cell movement of neutrophils	6,01E-05		-1,099	Ccl2,CX3CL1,FCGR2A,ICAM1,NFKBIA,PROCR,PTGS2	7
Cellular Movement, Hematological System Development and Function, Immune Cell Trafficking, Inflammatory Response	chemotaxis of monocytes	8,71E-05			Ccl2,CX3CL1,RHOA,SERPINE1	4
Cellular Movement, Hematological System Development and Function, Immune Cell Trafficking, Inflammatory Response	cell movement of peritoneal macrophages	9,02E-05			Ccl2,PTGS2,RHOA	3
Cellular Movement, Hematological System Development and Function, Immune Cell Trafficking, Inflammatory Response	cell movement of monocytes	1,05E-04		-0,856	Ccl2,CX3CL1,ICAM1,RHOA,SERPINE1	5
Cellular Movement, Hematological System Development and Function, Immune Cell Trafficking, Inflammatory Response	cell movement of microglia	1,37E-04			Ccl2,CX3CL1,SERPINE1	3
Cellular Movement, Hematological System Development and Function, Immune Cell Trafficking, Inflammatory Response	migration of monocytes	1,38E-04			Ccl2,CX3CL1,ICAM1,RHOA	4
Cellular Movement, Hematological System Development and Function, Immune Cell Trafficking, Inflammatory Response	chemotaxis of macrophages	2,25E-04			Ccl2,CX3CL1,ICAM1,RHOA	4
Cellular Movement, Hematological System Development and Function, Immune Cell Trafficking, Inflammatory Response	chemotaxis of phagocytes	3,04E-04		-0,740	Ccl2,CX3CL1,FCGR2A,ICAM1,RHOA,SERPINE1	6
Cellular Movement, Hematological System Development and Function, Immune Cell Trafficking, Inflammatory Response	chemotaxis of myeloid cells	3,09E-04		-0,740	Ccl2,CX3CL1,FCGR2A,ICAM1,RHOA,SERPINE1	6
Cellular Movement, Hematological System Development and Function, Immune Cell Trafficking, Inflammatory Response	chemotaxis of peritoneal macrophages	9,25E-04			Ccl2,RHOA	2
Cellular Movement, Hematological System Development and Function, Immune Cell Trafficking, Inflammatory Response	chemotaxis of neutrophils	1,50E-03			Ccl2,CX3CL1,FCGR2A,ICAM1	4
Cellular Movement, Hematological System Development and Function, Immune Cell Trafficking, Inflammatory Response	cellular infiltration by macrophages	1,64E-03		-0,341	CAV1,Ccl2,ICAM1,PTGS2	4
Cellular Movement, Hematological System Development and Function, Immune Cell Trafficking, Inflammatory Response	migration of macrophages	1,94E-03			Ccl2,PTGS2,SERPINE1	3
Cellular Movement, Hematological System Development and Function, Immune Cell Trafficking, Inflammatory Response	infiltration by neutrophils	2,06E-03			ICAM1,NFKBIA,PROCR,PTGS2	4
Cellular Movement, Hematological System Development and Function, Immune Cell Trafficking, Inflammatory Response, Nervous System Development and Function	migration of microglia	1,37E-03			Ccl2,SERPINE1	2
Cellular Movement, Immune Cell Trafficking	leukocyte migration	2,70E-07		-0,292	CAV1,Ccl2,Ccl7,CX3CL1,EGR1,F3,FCGR2A,GLRX,ICAM1,NFKBIA,PDPN,PROCR,PTGS2,RHOA,SERPINE1	15
Cellular Movement, Immune Cell Trafficking	emigration of leukocytes	3,42E-04			Ccl2,FCGR2A,RHOA	3
Cellular Movement, Skeletal and Muscular System Development and Function	migration of smooth muscle cells	9,87E-05			EGR1,F3,PTGS2,RHOA,SERPINE1	5
Cellular Movement, Skeletal and Muscular System Development and Function	migration of vascular smooth muscle cells	2,35E-04			EGR1,PTGS2,RHOA,SERPINE1	4
Connective Tissue Development and Function, Tissue Morphology	mass of fat pad	3,61E-04		-0,152	CAV1,Ccl2,PTGS2,SERPINE1	4
Connective Tissue Disorders, Hematological Disease	thrombocytopenia	2,54E-05		0,038	EGR1,FCGR2A,PROCR,PTGS2,SERPINE1,ZFP36L2	6
Connective Tissue Disorders, Immunological Disease, Inflammatory Disease, Skeletal and Muscular Disorders	systemic lupus erythematosus	2,16E-04			FCGR2A,ICAM1,IL1R2,OASL,PTGS2	5
Connective Tissue Disorders, Immunological Disease, Inflammatory Disease, Skeletal and Muscular Disorders	rheumatoid arthritis	2,05E-03			Ccl2,Ccl7,FCGR2A,ICAM1,IL1R2,NFKBIA,PTGS2,RPL18A	8
Connective Tissue Disorders, Inflammatory Disease, Inflammatory Response, Organismal Injury and Abnormalities, Respiratory Disease	pulmonary interstitial fibrosis	2,70E-06			CAV1,EGR1,PTGS2	3
Connective Tissue Disorders, Inflammatory Disease, Skeletal and Muscular Disorders	Rheumatic Disease	9,04E-04			Ccl2,Ccl7,COL11A1,FCGR2A,ICAM1,IL1R2,NFKBIA,OASL,PTGS2,RHOA,RPL18A	11
Connective Tissue Disorders, Respiratory Disease	interstitial lung disease	1,51E-04			CAV1,EGR1,PTGS2,SERPINE1	4
Connective Tissue Disorders, Tissue Morphology	destruction of connective tissue	2,41E-03			FCGR2A,NFKBIA,PTGS2	3
Dermatological Diseases and Conditions	psoriasis	4,20E-05			CAV1,Ccl2,CX3CL1,EGR1,ICAM1,OASL,PTGS2,SERPINE1,SUB1	9
Dermatological Diseases and Conditions	burn	6,08E-04			COL11A1,F3,PTGS2	3
Dermatological Diseases and Conditions, Inflammatory Disease	Acne	2,17E-03			ICAM1,IL1R2,PTGS2	3
Developmental Disorder	Hypertrophy	6,35E-06		-1,303	ACTG2,CAV1,Ccl2,ICAM1,NFKBIA,PTGS2,RHOA,SERPINE1,TNNT2,Tpm1	10
Developmental Disorder	Growth Failure	5,80E-05		0,000	CDC6,CYP11A1,EGR1,F3,NEK7,NFKBIA,PROCR,PRRX1,PTGS2,TNNT2	10
Developmental Disorder, Skeletal and Muscular Disorders	muscular hypertrophy	5,25E-04			CAV1,NFKBIA,PTGS2,RHOA,SERPINE1	5
Digestive System Development and Function, Hepatic System Development and Function, Organ Morphology	regeneration of liver	1,87E-03			CAV1,EGR1,PTGS2	3
Drug Metabolism, Lipid Metabolism, Small Molecule Biochemistry	synthesis of prostaglandin E2	9,12E-04		-0,003	CAV1,FCGR2A,IL1R2,PTGS2	4
Embryonic Development	size of embryo	1,53E-03		0,816	DIAPH3,F3,PDPN,PROCR,TNNT2,Tpm1	6
Embryonic Development, Organ Development, Organismal Development, Renal and Urological System Development and Function, Tissue Development	formation of kidney	3,93E-04		0,440	CAV1,CX3CL1,ICAM1,NID1,PTGS2,RHOA	6
Embryonic Development, Organ Development, Organismal Development, Skeletal and Muscular System Development and Function, Tissue Development	development of striated muscle	2,31E-05			CAV1,COL11A1,DIAPH3,RHOA,TNNT2,Tpm1	6
Embryonic Development, Organ Development, Organismal Development, Skeletal and Muscular System Development and Function, Tissue Development	formation of muscle	7,14E-05			CAV1,COL11A1,DIAPH3,NFKBIA,RHOA,SERPINE1,TNNT2,Tpm1	8
Embryonic Development, Organismal Development	development of body trunk	1,31E-04		1,395	CAV1,COL11A1,CX3CL1,CYP11A1,DIAPH3,EGR1,ICAM1,NID1,PDPN,PTGS2,RHOA,SERPINE1,TNNT2,Tpm1	14
Embryonic Development, Organismal Development	development of abdomen	2,69E-04		0,359	CAV1,CX3CL1,CYP11A1,EGR1,ICAM1,NID1,PTGS2,RHOA,SERPINE1	9
Endocrine System Development and Function, Lipid Metabolism, Small Molecule Biochemistry	conversion of pregnenolone	2,17E-04			CYP11A1,Nppb	2
Endocrine System Development and Function, Lipid Metabolism, Small Molecule Biochemistry, Vitamin and Mineral Metabolism	synthesis of pregnenolone	1,72E-03			CYP11A1,Nppb	2
Endocrine System Development and Function, Small Molecule Biochemistry	synthesis of hormone	1,76E-03			CAV1,CX3CL1,CYP11A1,Nppb	4
Endocrine System Disorders	adrenal gland hypofunction	1,54E-03			CYP11A1,PTGS2	2
Endocrine System Disorders, Gastrointestinal Disease, Inflammatory Disease, Inflammatory Response	inflammation of pancreas	1,22E-03			F3,ICAM1,PTGS2,SERPINE1	4
Endocrine System Disorders, Hereditary Disorder, Organismal Injury and Abnormalities, Reproductive System Disease	panhypopituitarism - X-linked	1,04E-04			ICAM1,SERPINE1	2
Free Radical Scavenging	production of reactive oxygen species	2,42E-04		0,475	CAV1,CX3CL1,FCGR2A,ICAM1,NFKBIA,PTGS2,RHOA	7
Gastrointestinal Disease, Immunological Disease, Ophthalmic Disease, Organismal Injury and Abnormalities	Sjogren's syndrome	2,87E-04			Ccl2,Ccl7,F3,NFKBIA	4
Gastrointestinal Disease, Inflammatory Disease	gastroenteritis	2,70E-06		-1,154	CAV1,Ccl2,CYP11A1,ICAM1,NFKBIA,PROCR,PTGS2,SERPINE1	8
Gastrointestinal Disease, Inflammatory Disease	Inflammatory Bowel Disease	1,52E-04			CYP11A1,ICAM1,PROCR,PTGS2,RHOA,SERPINE1	6
Gastrointestinal Disease, Inflammatory Disease	Crohn's disease	2,02E-03			CYP11A1,PROCR,PTGS2,RHOA	4
Gastrointestinal Disease, Inflammatory Disease, Inflammatory Response	colitis	1,82E-05			Ccl2,CYP11A1,ICAM1,NFKBIA,PROCR,PTGS2,SERPINE1	7
Gastrointestinal Disease, Inflammatory Disease, Inflammatory Response	ulcerative colitis	2,15E-05			CYP11A1,ICAM1,PROCR,PTGS2,SERPINE1	5
Gene Expression	binding of protein binding site	5,63E-04		0,035	Ccl2,EGR1,GLRX,NFKBIA,RHOA,SUB1	6
Hematological Disease	hemorrhagic disease	9,34E-06		0,038	EGR1,F3,FCGR2A,PROCR,PTGS2,SERPINE1,ZFP36L2	7
Hematological Disease	toxemia	1,31E-05		0,000	CAV1,F3,ICAM1,NFKBIA,PTGS2	5
Hematological Disease	hyperemia	5,63E-04			CAV1,PTGS2	2
Hematological Disease, Infectious Diseases	malaria	1,74E-05			FCGR2A,ICAM1,PTGS2,RRM1	4
Hematological Disease, Infectious Diseases, Neurological Disease	cerebral malaria	4,61E-04			ICAM1,PTGS2	2
Hematological Disease, Infectious Diseases, Organismal Injury and Abnormalities	endotoxin shock response	1,25E-04		0,000	CAV1,F3,ICAM1,PTGS2	4
Hematological System Development and Function	hemostasis	1,36E-09		-0,227	CAV1,CX3CL1,F3,FCGR2A,ICAM1,PDPN,PROCR,PTGS2,RHOA,SERPINE1	10
Hematological System Development and Function	coagulation	1,31E-07		0,532	CAV1,CX3CL1,F3,FCGR2A,PDPN,PROCR,PTGS2,SERPINE1	8
Hematological System Development and Function	increased hematocrit of organism	1,45E-04			F3,PTGS2,SERPINE1,ZFP36L2	4
Hematological System Development and Function, Immune Cell Trafficking, Inflammatory Response, Tissue Development	accumulation of granulocytes	1,61E-05		0,651	Ccl2,Ccl7,EGR1,F3,FCGR2A	5
Hematological System Development and Function, Immune Cell Trafficking, Inflammatory Response, Tissue Development	accumulation of myeloid cells	1,90E-05		0,022	Ccl2,Ccl7,CX3CL1,EGR1,F3,FCGR2A	6
Hematological System Development and Function, Immune Cell Trafficking, Inflammatory Response, Tissue Development	accumulation of leukocytes	2,87E-05		-0,475	Ccl2,Ccl7,CX3CL1,EGR1,F3,FCGR2A,ICAM1	7
Hematological System Development and Function, Immune Cell Trafficking, Inflammatory Response, Tissue Development	accumulation of neutrophils	4,53E-05		1,067	Ccl2,EGR1,F3,FCGR2A	4
Hematological System Development and Function, Immune Cell Trafficking, Inflammatory Response, Tissue Development	accumulation of phagocytes	6,75E-05		0,271	Ccl2,CX3CL1,EGR1,F3,FCGR2A	5
Hematological System Development and Function, Inflammatory Response, Tissue Morphology	quantity of blood platelets	1,60E-05		0,000	F3,FCGR2A,RHOA,SERPINE1	4
Hematological System Development and Function, Inflammatory Response, Tissue Morphology	quantity of monocytes	2,47E-05		-0,271	Ccl2,Ccl7,CX3CL1,ICAM1,NFKBIA	5
Hematological System Development and Function, Inflammatory Response, Tissue Morphology	quantity of neutrophils	1,11E-04		0,083	Ccl2,F3,FCGR2A,ICAM1,NFKBIA,ZFP36L2	6
Hematological System Development and Function, Inflammatory Response, Tissue Morphology	quantity of phagocytes	1,24E-04		-0,542	Ccl2,Ccl7,CX3CL1,F3,FCGR2A,ICAM1,NFKBIA,ZFP36L2	8
Hematological System Development and Function, Organismal Functions	coagulation of blood	1,56E-06		0,212	CAV1,CX3CL1,F3,FCGR2A,PDPN,PROCR,PTGS2	7
Hematological System Development and Function, Tissue Morphology	quantity of blood cells	6,75E-05		-1,484	Ccl2,Ccl7,CX3CL1,DIAPH3,EGR1,F3,FCGR2A,ICAM1,NFKBIA,PTGS2,RHOA,SERPINE1,ZFP36L2	13
Hematological System Development and Function, Tissue Morphology	quantity of granulocytes	9,07E-05		0,044	Ccl2,F3,FCGR2A,ICAM1,NFKBIA,SERPINE1,ZFP36L2	7
Hematological System Development and Function, Tissue Morphology	quantity of leukocytes	4,35E-04		-1,704	Ccl2,Ccl7,CX3CL1,EGR1,F3,FCGR2A,ICAM1,NFKBIA,PTGS2,SERPINE1,ZFP36L2	11
Immunological Disease	abnormal quantity of cytokine	1,16E-06			CAV1,Ccl2,EGR1,ICAM1,NFKBIA,SERPINE1	6
Immunological Disease	abnormal quantity of TNF	1,51E-04			EGR1,ICAM1,NFKBIA	3
Immunological Disease	passive systemic anaphylaxis	1,55E-04			FCGR2A,PTGS2	2
Infectious Diseases	sepsis	4,47E-07			F3,FCGR2A,IL1R2,NFKBIA,OASL,PROCR,SERPINE1	7
Infectious Diseases	quantity of virus	6,89E-07		0,000	Ccl2,ICAM1,NFKBIA,PTGS2,RHOA	5
Infectious Diseases	Parasitic Infection	1,35E-05			AHNAK,Ccl2,FCGR2A,ICAM1,PTGS2,RRM1	6
Infectious Diseases	infection by DNA virus	2,99E-04			CAV1,F3,FCGR2A,PTGS2	4
Infectious Diseases	dengue shock syndrome	5,63E-04			F3,SERPINE1	2
Infectious Diseases	Viral Infection	1,04E-03		0,337	CAV1,Ccl2,CX3CL1,EGR1,F3,FCGR2A,ICAM1,NFKBIA,OASL,PTGS2,RHOA,SERPINE1,SUB1,UBE2C	14
Infectious Diseases	infection of mammalia	1,10E-03		1,633	AHNAK,CAV1,Ccl2,OASL,RHOA,SERPINE1	6
Infectious Diseases	quantity of Influenza virus	1,37E-03			NFKBIA,PTGS2	2
Infectious Diseases	internalization of virus	1,54E-03			CAV1,NFKBIA	2
Infectious Diseases	Bacterial Infections	2,29E-03		0,000	CAV1,F3,FCGR2A,ICAM1,PTGS2,SERPINE1	6
Infectious Diseases, Organismal Injury and Abnormalities	septic shock	7,47E-06		0,000	CAV1,F3,FCGR2A,ICAM1,PTGS2,SERPINE1	6
Inflammatory Disease	chronic inflammatory disorder	1,88E-05			Ccl2,Ccl7,CYP11A1,F3,FCGR2A,ICAM1,IL1R2,NFKBIA,PROCR,PTGS2,RHOA,RPL18A,SERPINE1	13
Inflammatory Disease, Inflammatory Response, Organismal Injury and Abnormalities, Renal and Urological Disease	glomerulonephritis	1,97E-05			Ccl2,FCGR2A,ICAM1,NFKBIA,PTGS2,SERPINE1	6
Inflammatory Disease, Inflammatory Response, Organismal Injury and Abnormalities, Renal and Urological Disease	acute phase crescentic glomerulonephritis	2,88E-04			Ccl2,ICAM1	2
Inflammatory Disease, Neurological Disease, Skeletal and Muscular Disorders	Multiple Sclerosis	2,30E-03			EGR1,FCGR2A,PTGS2,RRM1	4
Inflammatory Disease, Organismal Injury and Abnormalities, Respiratory Disease	fibrosis of lung	9,77E-06		-0,125	CAV1,EGR1,ICAM1,NFKBIA,PTGS2,SERPINE1	6
Inflammatory Disease, Organismal Injury and Abnormalities, Respiratory Disease	acute respiratory distress syndrome	3,46E-05			F3,ICAM1,PTGS2,SERPINE1	4
Inflammatory Disease, Respiratory Disease	Asthma	2,40E-03			Ccl2,FCGR2A,ICAM1,PTGS2	4
Inflammatory Response	inflammation of organ	2,94E-05		0,438	AHNAK,CAV1,Ccl2,CX3CL1,CYP11A1,EGR1,F3,FCGR2A,ICAM1,NFKBIA,PROCR,PTGS2,RRM1,SERPINE1	14
Inflammatory Response	inflammatory response	3,45E-04		-0,407	CAV1,Ccl2,CX3CL1,EGR1,FCGR2A,ICAM1,PROCR,PTGS2,RHOA,SERPINE1	10
Inflammatory Response	inflammation of body region	4,08E-04		-0,177	CAV1,Ccl2,CYP11A1,EGR1,F3,FCGR2A,ICAM1,NFKBIA,PROCR,PTGS2,SERPINE1	11
Inflammatory Response	inflammation of body cavity	5,74E-04		0,050	CAV1,Ccl2,EGR1,F3,FCGR2A,ICAM1,NFKBIA,PTGS2,SERPINE1	9
Inflammatory Response	immune response of cells	6,12E-04		-0,990	CAV1,Ccl2,F3,FCGR2A,GLRX,ICAM1,RHOA,SERPINE1	8
Inflammatory Response	anti-inflammatory response	1,21E-03			IL1R2,NFKBIA	2
Inflammatory Response, Respiratory Disease	inflammation of respiratory system component	2,74E-05		0,140	CAV1,Ccl2,EGR1,FCGR2A,ICAM1,NFKBIA,PTGS2,SERPINE1	8
Inflammatory Response, Respiratory Disease	inflammation of airway	6,81E-04			FCGR2A,ICAM1,NFKBIA	3
Inflammatory Response, Respiratory Disease	inflammation of lung	9,28E-04		-0,169	CAV1,Ccl2,EGR1,ICAM1,PTGS2,SERPINE1	6
Lipid Metabolism, Molecular Transport, Small Molecule Biochemistry	quantity of steroid	2,90E-04		-1,090	CAV1,Ccl2,CX3CL1,CYP11A1,EGR1,ICAM1,PTGS2,SERPINE1	8
Lipid Metabolism, Molecular Transport, Small Molecule Biochemistry	concentration of cholesterol	4,84E-04		-0,786	CAV1,CX3CL1,EGR1,ICAM1,PTGS2,SERPINE1	6
Lipid Metabolism, Molecular Transport, Small Molecule Biochemistry	concentration of eicosanoid	5,64E-04		-0,843	Ccl2,CX3CL1,IL1R2,PTGS2	4
Lipid Metabolism, Molecular Transport, Small Molecule Biochemistry	concentration of lipid	9,63E-04		-1,016	CAV1,Ccl2,CX3CL1,CYP11A1,EGR1,ICAM1,IL1R2,PTGS2,RHOA,SERPINE1	10
Lipid Metabolism, Molecular Transport, Small Molecule Biochemistry	concentration of prostaglandin	1,80E-03			CX3CL1,IL1R2,PTGS2	3
Lipid Metabolism, Molecular Transport, Small Molecule Biochemistry	release of fatty acid	1,97E-03		0,218	CAV1,CX3CL1,FCGR2A,PTGS2	4
Lipid Metabolism, Small Molecule Biochemistry	synthesis of lipid	9,84E-06		-0,482	CAV1,Ccl2,CX3CL1,CYP11A1,EGR1,FCGR2A,IL1R2,NFKBIA,Nppb,PI4K2A,PTGS2,RHOA	12
Lipid Metabolism, Small Molecule Biochemistry	metabolism of eicosanoid	1,48E-05		-0,198	CAV1,Ccl2,FCGR2A,IL1R2,NFKBIA,PDPN,PTGS2	7
Lipid Metabolism, Small Molecule Biochemistry	metabolism of prostaglandin	2,31E-05		0,003	CAV1,FCGR2A,IL1R2,NFKBIA,PDPN,PTGS2	6
Lipid Metabolism, Small Molecule Biochemistry	synthesis of leukotriene	3,97E-05			CAV1,Ccl2,FCGR2A,PTGS2	4
Lipid Metabolism, Small Molecule Biochemistry	synthesis of eicosanoid	8,98E-05		-0,202	CAV1,Ccl2,FCGR2A,IL1R2,NFKBIA,PTGS2	6
Lipid Metabolism, Small Molecule Biochemistry	synthesis of fatty acid	9,96E-05		0,040	CAV1,Ccl2,EGR1,FCGR2A,IL1R2,NFKBIA,PTGS2	7
Lipid Metabolism, Small Molecule Biochemistry	synthesis of leukotriene B4	1,12E-04			CAV1,Ccl2,FCGR2A	3
Lipid Metabolism, Small Molecule Biochemistry	synthesis of prostaglandin	2,28E-04		-0,002	CAV1,FCGR2A,IL1R2,NFKBIA,PTGS2	5
Lipid Metabolism, Small Molecule Biochemistry	fatty acid metabolism	2,72E-04		-0,164	CAV1,Ccl2,EGR1,FCGR2A,IL1R2,NFKBIA,PDPN,PTGS2,RHOA	9
Lipid Metabolism, Small Molecule Biochemistry	metabolism of membrane lipid derivative	3,70E-04			CAV1,CYP11A1,FCGR2A,GALR2,PI4K2A,PTGS2,RHOA	7
Lipid Metabolism, Small Molecule Biochemistry	synthesis of 6-keto-prostaglandin F1 alpha	7,95E-04			NFKBIA,PTGS2	2
Lipid Metabolism, Small Molecule Biochemistry	metabolism of phospholipid	9,73E-04			FCGR2A,GALR2,PI4K2A,PTGS2,RHOA	5
Lipid Metabolism, Small Molecule Biochemistry	storage of lipid	1,73E-03			CAV1,EGR1,NFKBIA	3
Lipid Metabolism, Small Molecule Biochemistry	synthesis of platelet activating factor	1,91E-03			FCGR2A,PTGS2	2
Lipid Metabolism, Small Molecule Biochemistry	synthesis of phospholipid	2,11E-03			FCGR2A,PI4K2A,PTGS2,RHOA	4
Lipid Metabolism, Small Molecule Biochemistry, Vitamin and Mineral Metabolism	synthesis of steroid hormone	1,47E-03			CYP11A1,Nppb,RHOA	3
Lipid Metabolism, Small Molecule Biochemistry, Vitamin and Mineral Metabolism	steroid metabolism	1,89E-03		-1,982	CAV1,CX3CL1,CYP11A1,Nppb,RHOA	5
Lipid Metabolism, Small Molecule Biochemistry, Vitamin and Mineral Metabolism	synthesis of steroid	2,08E-03		-1,029	CAV1,CX3CL1,CYP11A1,Nppb,RHOA	5
Metabolic Disease, Neurological Disease, Psychological Disorders	Alzheimer's disease	2,00E-03			CAV1,CYP11A1,F3,FCGR2A,GLRX,ICAM1,PTGS2	7
Metabolic Disease, Organismal Injury and Abnormalities, Renal and Urological Disease	microalbuminuria	1,44E-05			Ccl2,ICAM1,PTGS2	3
Molecular Transport	quantity of metal ion	1,05E-03		0,336	CAV1,CX3CL1,CYP11A1,FCGR2A,ICAM1,Nppb,PTGS2	7
Molecular Transport, Nucleic Acid Metabolism, Small Molecule Biochemistry	quantity of cyclic nucleotides	5,99E-04		0,577	CAV1,GALR2,Nppb,PTGS2,RHOA	5
Neurological Disease, Organismal Injury and Abnormalities	edema of brain	1,72E-03			PROCR,SERPINE1	2
Neurological Disease, Organismal Injury and Abnormalities, Psychological Disorders	cerebral hemorrhage	7,59E-04			F3,PTGS2,SERPINE1	3
Neurological Disease, Psychological Disorders	Dementia	5,29E-04			CAV1,CYP11A1,F3,FCGR2A,GLRX,ICAM1,PTGS2,SERPINE1	8
Nutritional Disease	obesity	1,41E-03		-0,180	AHNAK,CAV1,Ccl2,CX3CL1,ICAM1,PTGS2,SERPINE1	7
Organ Development, Organismal Injury and Abnormalities, Renal and Urological Disease, Renal and Urological System Development and Function	formation of glomerular crescent	1,91E-03			Ccl2,SERPINE1	2
Organ Morphology, Reproductive System Development and Function	abnormal morphology of internal genitalia	1,41E-03			CAV1,Ccl2,CYP11A1,EGR1,PTGS2,SERPINE1	6
Organ Morphology, Reproductive System Development and Function, Tissue Morphology	abnormal morphology of epididymal fat	6,74E-04			Ccl2,SERPINE1	2
Organismal Development	abnormal morphology of body cavity	3,04E-04			CAV1,Ccl2,CYP11A1,EGR1,F3,NFKBIA,Nppb,PDPN,PRRX1,PTGS2,SERPINE1,TNNT2,ZFP36L2	13
Organismal Development	abnormal morphology of thoracic cavity	1,43E-03			CAV1,Ccl2,F3,Nppb,PDPN,PRRX1,SERPINE1,TNNT2	8
Organismal Functions	homeostasis of rodents	3,93E-04			CAV1,EGR1,PTGS2	3
Organismal Functions, Organismal Injury and Abnormalities, Tissue Morphology	healing of wound	1,20E-07			CAV1,Ccl2,CX3CL1,EGR1,ICAM1,PTGS2,SERPINE1,Tpm1	8
Organismal Injury and Abnormalities	fibrosis of tissue	3,11E-09		0,152	CAV1,Ccl2,CX3CL1,EGR1,NFKBIA,PTGS2,TNNT2	7
Organismal Injury and Abnormalities	Fibrosis	1,09E-08		-0,393	CAV1,Ccl2,CX3CL1,EGR1,F3,ICAM1,IL1R2,NFKBIA,Nppb,PTGS2,RHOA,SERPINE1,TNNT2	13
Organismal Injury and Abnormalities	fibrosis of interstitial tissue	1,77E-05			CAV1,Ccl2,TNNT2	3
Organismal Injury and Abnormalities	Edema	3,06E-05	Decreased	-2,449	CAV1,F3,ICAM1,PDPN,PROCR,PTGS2,RHOA,SERPINE1	8
Organismal Injury and Abnormalities	fibrin clot	5,51E-05			F3,FCGR2A,SERPINE1	3
Organismal Injury and Abnormalities	interstitial fibrosis	1,25E-04		-1,172	CAV1,Ccl2,EGR1,PTGS2	4
Organismal Injury and Abnormalities	Bleeding	1,44E-04		-0,199	F3,FCGR2A,ICAM1,PTGS2,RHOA,SERPINE1,TNNT2,ZFP36L2	8
Organismal Injury and Abnormalities	blood clot	1,45E-04			F3,FCGR2A,RHOA,SERPINE1	4
Organismal Injury and Abnormalities	formation of scar tissue	9,25E-04			Ccl2,PTGS2	2
Organismal Injury and Abnormalities	intracranial hemorrhage	1,07E-03			F3,PTGS2,SERPINE1,TNNT2	4
Organismal Injury and Abnormalities	injury of epithelial tissue	1,91E-03			EGR1,F3	2
Organismal Injury and Abnormalities, Renal and Urological Disease	damage of renal tubule	3,18E-04			Ccl2,ICAM1,SERPINE1	3
Organismal Injury and Abnormalities, Renal and Urological Disease	damage of kidney	7,01E-04			Ccl2,FCGR2A,ICAM1,SERPINE1	4
Organismal Injury and Abnormalities, Renal and Urological Disease	injury of renal tubule	9,25E-04			Ccl2,ICAM1	2
Organismal Injury and Abnormalities, Renal and Urological Disease	chronic renal failure	1,26E-03			FCGR2A,PTGS2,SERPINE1,TNNT2	4
Organismal Injury and Abnormalities, Renal and Urological Disease	progressive kidney disease	1,54E-03			ICAM1,SERPINE1	2
Organismal Injury and Abnormalities, Renal and Urological Disease	calcification of kidney	1,72E-03			PTGS2,SERPINE1	2
Organismal Injury and Abnormalities, Renal and Urological Disease	injury of kidney	1,94E-03			Ccl2,FCGR2A,ICAM1	3
Organismal Injury and Abnormalities, Reproductive System Disease	endometriosis	1,68E-05			C10orf10,CX3CL1,EGR1,ICAM1,IL1R2,KIF20A,PTGS2,RRM1	8
Organismal Injury and Abnormalities, Reproductive System Disease	spontaneous abortion	1,82E-04			F3,FCGR2A,PTGS2	3
Organismal Injury and Abnormalities, Reproductive System Disease	disorder of pregnancy	2,18E-04			ACTG2,C10orf10,CYP11A1,F3,FCGR2A,PRRX1,PTGS2,SERPINE1	8
Organismal Injury and Abnormalities, Respiratory Disease	damage of lung	5,64E-08		-0,179	CAV1,Ccl2,EGR1,F3,ICAM1,PTGS2,RHOA,SERPINE1	8
Organismal Injury and Abnormalities, Respiratory Disease	injury of lung	5,63E-06		0,520	CAV1,EGR1,F3,ICAM1,PTGS2,SERPINE1	6
Organismal Injury and Abnormalities, Respiratory Disease	acute lung injury	6,33E-06			CAV1,F3,ICAM1,PTGS2,SERPINE1	5
Organismal Injury and Abnormalities, Tissue Morphology	size of lesion	2,17E-06		1,566	CAV1,Ccl2,CX3CL1,EGR1,ICAM1,NFKBIA,PTGS2,SERPINE1	8
Organismal Injury and Abnormalities, Tissue Morphology	area of lesion	3,67E-04			Ccl2,CX3CL1,EGR1	3
Organismal Injury and Abnormalities, Tissue Morphology	volume of lesion	1,47E-03			CAV1,NFKBIA,SERPINE1	3
Organismal Survival	morbidity or mortality	3,62E-04		0,036	CAV1,Ccl2,CDC20,COL11A1,CYP11A1,DIAPH3,F3,ICAM1,NEK7,NFKBIA,OASL,PDPN,PROCR,PRRX1,PTGS2,RHOA,SERPINE1,TNNT2,Tpm1,ZFP36L2	20
Organismal Survival	survival of organism	8,44E-04		0,889	ACTG2,Ccl2,F3,ICAM1,NFKBIA,PTGS2,RHOA,SERPINE1,TNNT2	9
Organismal Survival	organismal death	8,94E-04		-0,071	CAV1,Ccl2,CDC20,COL11A1,CYP11A1,DIAPH3,F3,ICAM1,NEK7,NFKBIA,PDPN,PROCR,PRRX1,PTGS2,RHOA,SERPINE1,TNNT2,Tpm1,ZFP36L2	19
Protein Synthesis	quantity of interleukin	1,05E-03		1,982	CAV1,Ccl2,F3,SERPINE1	4
Protein Synthesis	quantity of TNF in blood	1,87E-03			CAV1,Ccl2,F3	3
Protein Synthesis	quantity of cytokine	1,89E-03		1,429	CAV1,Ccl2,F3,PTGS2,SERPINE1	5
Protein Synthesis	quantity of IL-6 in blood	1,94E-03			CAV1,F3,SERPINE1	3
Reproductive System Development and Function, Tissue Morphology	abnormal morphology of epigonadal fat pad	3,70E-04			CAV1,Ccl2	2
Skeletal and Muscular System Development and Function	force generation of muscle cells	6,23E-05			PTGS2,TNNT2	2
Skeletal and Muscular System Development and Function	muscle contraction	1,43E-04			CAV1,GALR2,PTGS2,RHOA,TNNT2,Tpm1	6
Skeletal and Muscular System Development and Function	contraction of airway smooth muscle	1,55E-04			CAV1,RHOA	2
Skeletal and Muscular System Development and Function	function of muscle	2,31E-04		-1,949	CAV1,F3,ICAM1,NID1,PTGS2,TNNT2,Tpm1	7
Skeletal and Muscular System Development and Function	contraction of smooth muscle	2,17E-03			CAV1,PTGS2,RHOA	3
Small Molecule Biochemistry	quantity of hydroxyproline	7,95E-04			Ccl2,ICAM1	2
Tissue Development	development of epithelial tissue	2,01E-06		1,089	CAV1,Ccl2,EGR1,F3,NFKBIA,NID1,PDPN,PROCR,PTGS2,RHOA,SERPINE1	11
Tissue Development	development of connective tissue	1,24E-05		-0,017	CAV1,COL11A1,EGR1,ICAM1,NFKBIA,PRRX1,PTGS2,RHOA,SERPINE1	9
Tissue Development	branching of ductal epithelium	3,12E-05			CAV1,NFKBIA	2
Tissue Development	formation of epithelial tissue	2,16E-04			CX3CL1,NID1,RHOA,SERPINE1	4
Tissue Development	growth of epithelial tissue	7,49E-04		0,629	CAV1,Ccl2,EGR1,F3,NFKBIA,PROCR,PTGS2,RHOA,SERPINE1	9
Tissue Development	adhesion of epithelial tissue	2,31E-03			CAV1,ICAM1	2
Tissue Morphology	abnormal morphology of epithelial tissue	1,34E-04			CAV1,Ccl2,CYP11A1,GLRX,NFKBIA,NID1,PDPN,PRRX1	8
Tissue Morphology	contraction of extracellular matrix	1,55E-04			CAV1,RHOA	2
Tissue Morphology	morphology of connective tissue	1,28E-03			CAV1,Ccl2,F3,PDPN,PRRX1,RHOA,SERPINE1	7
Tissue Morphology	quantity of cells	1,68E-03		-1,384	CAV1,Ccl2,Ccl7,CDC20,CX3CL1,DIAPH3,EGR1,F3,FCGR2A,ICAM1,NFKBIA,PTGS2,RHOA,SERPINE1,ZFP36L2	15
Tissue Morphology	abnormal morphology of membrane tissue	2,06E-03			Ccl2,F3,PDPN,PTGS2	4
