# Supplementary material for: Gene expression profiles and signaling mechanisms in α2B-adrenoceptor-evoked proliferation of vascular smooth muscle cells
Source: BMC Syst Biol. 2017 Jun 28;11:65. doi: 10.1186/s12918-017-0439-8 (PMC5490158; doi:10.1186/s12918-017-0439-8)
Supplement: Supplementary file 5 — Inhibitors with statistically significant (p < 0.01) inhibitory effects on the α2B-adrenoceptor-evoked proliferation in dexmedetomidine-treated vs. vehicle-treated cells. Target kinases/phosphatases of these inhibitors and reported effects of these kinases on cell proliferation are also indicated, if possible. In cases when little data are available inVSMCs, the table will be augmented with information of kinase effects on cell proliferation in other cell types. (XLSX 14 kb) [file 12918_2017_439_MOESM5_ESM.xlsx]

## Sheet: Table of signficant inhibitors
Additional file 5.
Inhibitors with statistically significant (p < 0.01) inhibitory effects on the α2B-adrenoceptor-evoked proliferation in dexmedetomidine-treated vs. vehicle-treated cells.
Target kinases/phosphatases of these inhibitors and reported effects of these kinases on cell proliferation are also indicated, if possible.
In cases when little data are available inVSMCs, the table will be augmented with information of kinase effects on cell proliferation in other cell types
Inhibitor	Inhibition of proliferation [% of ctrl]	Potential targets	Reported/proposed effect on cell proliferation	References
Fenvalerate	32	calcineurin	calcineurin is involved in the promotion of VSMC proliferation	Lipskaia et al. (2003), Kudryavtseva et al. (2013), Li & Sun (2005), Pang & Sun (2009)
5,6-dichloro-1-beta-D-ribo-furanosylbenzimidazole	31	protein kinase CK2 (CK2) (casein kinase)	CK2has a regulatory role in cell proliferation; regulates progression through cell cycle checkpoints	Guerra & Issinger (1999), Kristof et al.(2005), Ahmed et al. (2002)
			promotes hCASMC proliferation through the formation of a urokinase receptor-nucleolin-CK2 signaling complex	Dumler et al. (1999)
			CK2 required for viability and cell cycle progression; elevated in proliferating tissues	Pinna & Meggio (1997)
		Cdk9	The Cdk9-related pathway is important in the regulation of mammalian gene expression, controlling e.g. cell growth, proliferation, survival and differentiation	Romano&Giordano (2008)
			Cdk9 knockdown can promote apoptosis and induced cell cycle arrest in breast cancer cells	Wang et al., (2014)
PP2	31	Src family	inhibition of Src (upstream of Raf-1) inhibited VSMC proliferation	Davis et al. (2012)
PP1	18	Src family	Src regulates AngII-induced PKC zeta activation and proliferation in VSMCs	Li et al. (2010)
			Src promotes VSMC proliferation via transactivation of EGFR	Kim et al. (2009), Li et al. (2010)
			C-peptide induces VSMC proliferation through activation of Src- and PI-3 kinase as well as ERK1/2	Walcher et al. (2006)
			caveolin mediates stretch-induced ERK activation (-> proliferation) in VSMCs through an association with β1-integrins/Fyn/Shc	Kawabe et al. (2004)
			coupling of tyrosine receptors to the soluble tyrosine kinases Src and Fyn leads to induction of c-myc, which is required for VSMC proliferation	Jeremy et al. (1999)
			PP1 potently inhibits hCASMC proliferation by inhibiting Src kinase and PDGF β-receptor tyrosine kinase	Waltenberger et al. (1999)
SP 600125	30	JNKs	suppression of JNK1/2 phopshorylation is involved in the inhibition of PDGF-induced proliferation of VSMCs	Yang et al., (2015)
			ERK1/2 and JNK are involved in the mediation of AngII-induced VSMC proliferation	Nagayama et al., (2015)
SB-202190	30	P38 MAPKs	inhibition of p38 MAPK signaling pathway suppresses VSMC proliferation	Yu et al.(2015), Chen et al.(2014), Shen et al. (2014)
Olomoucine	29	Cdk1, Cdk2	increased Cdk-1 expression may enhance VSMC proliferation	Zhang et al. (2014)
			decreased phosphorylation of Cdk 1/2 and downregulation of Cdk1 and Cdk2 attenuate VSMC proliferation	Schad et al. (2011)
			inhibition of Cdk2 activity suppresses VSMC proliferation	Chen et al. (2010), Terano et al. (1999)
			upregulation of Cdk2 enhances VSMC proliferation	Zhang et al. (2013)
Benzylphosphonic acid	27	tyrosine phosphatases	PTP1B suppresses cell proliferation in VSMCs treated with PDGF-BB or FGF2	Chang et al. (2006)
			SHP2 is implicated in cell signaling pathways controlling cell cycle progression, growth and migration	Kandadi et al. (2010), Chang et al. (2004)
L-p-Bromotetramisole	25	alkaline phosphatase, tyrosine phosphatases	alkaline phophatase is involved in vascular calcification, but no reported effects on VSMC proliferation	Buchet et al. (2013)
			lipopolysaccharides increase the proliferation and enhance alkaline phosphatase activity (stimulate calcification) of VSMCs	Liu et al. (2016)
LFM-A13	24	Bruton's tyrosine kinase (BTK), Polo-like kinase (Plk), Jak2	Btk is involved in signal transduction pathways regulating growth and differentiation of B-cells	Satterthwaite et al. (1998)
			PLK1 might play a critical role in VSMC mitosis in injured vessels	Sur et al. (2016)
			JAK2/STAT3 signaling pathway is involved in VSMC proliferation	Wang et al. (2016), Zhao et al. (2013)
Daidzein	24	arrests cell cycle at G1	inhibits proliferation of VSMCs	Dubey et al. (1999), Liu et al. (2006), Pan et al. (2001)
LY 294002	23	PI3-kinases	PI3-kinases promote VSMC proliferation	Goncharova et al. (2002) , Kristof et al. (2005)
			PI3-kinases are involved in AngII- or VLDL-induced VSMC proliferation	Silfani et al. (2002), Saward & Zahradka (1997), Lipskaia et al. (2003)
			C-peptide induces VSMC proliferation through activation of Src- and PI-3 kinase as well as ERK1/2	Walcher et al. (2006)
Tyrphostin AG 1478	21	EGFR	transactivation of EGFR promotes VSMC proliferation	Kim et al. (2009), Freeman et al.(2010), Rodríguez-Moyano et al.(2013)
			EGF stimulation induces proliferation of VSMCs	Robinson & Pitcher (2013)
			selective EGFR inhibition inhibits the proliferation and migration of VSMCs	Savikko et al.(2015)
2-Aminopurine	17	ds-RNA-activated protein kinase (PKR)	PKR can provoke apoptosis and function to control cell growth and differentiation (opposing effects reported)	García et al. (2007)
			PKR inhibits VSMC proliferation by regulating G1 to S transition	Handy & Patel (2013)
GW 5074	16	Raf-1	promotes proliferation via the Raf-1-MEK-ERK pathway	Zhang & Liu (2002), Watanabe et al. (2001), Davis et al. (2012)
