# Supplementary material for: Gene expression profiles and signaling mechanisms in α2B-adrenoceptor-evoked proliferation of vascular smooth muscle cells
Source: BMC Syst Biol. 2017 Jun 28;11:65. doi: 10.1186/s12918-017-0439-8 (PMC5490158; doi:10.1186/s12918-017-0439-8)
Supplement: Supplementary file 8 — Full list of target peptides on the STK and PTK chips. (XLSX 38 kb) [file 12918_2017_439_MOESM8_ESM.xlsx]

## Sheet: STK chip
Additional file 8. Full list of target peptides on the STK and PTK chips
ID	Sequence	UniprotAccession	Description
pTY3H_64_78	RFIGRRQ(pS)LIEDARK	P07101	Tyrosine 3-monooxygenase (EC 1.14.16.2) (Tyrosine 3-hydroxylase) (TH).
ATF2_47_59	VADQTPTPTRFLK	P15336	Cyclic AMP-dependent transcription factor ATF-2 (Activatingtranscription factor 2) (cAMP response element-binding protein CRE-BP1) (HB16).
CDN1A_139_151	GRKRRQTSMTDFY	P38936	Cyclin-dependent kinase inhibitor 1 (p21) (CDK-interacting protein 1) (Melanoma differentiation-associated protein 6) (MDA-6).
FIBA_569_581	EFPSRGKSSSYSK	P02671	Fibrinogen alpha chain precursor [Contains: Fibrinopeptide A].
IKKB_173_185_C179A	LDQGSLATSFVGT	O14920	Inhibitor of nuclear factor kappa-B kinase subunit beta (I-kappa-B-kinase beta) (IkBKB) (IKK-beta) (IKK-B) (EC=2.7.11.10) (I-kappa-B kinase 2) (IKK2) (Nuclear factor NF-kappa-B inhibitor kinase beta) (NFKBIKB).
LIPS_944_956	GFHPRRSSQGATQ	Q05469	Hormone-sensitive lipase (HSL) (EC=3.1.1.79).
MYBB_513_525	DNTPHTPTPFKNA	P10244	Myb-related protein B (B-Myb).
PLEK_106_118	GQKFARKSTRRSI	P08567	Pleckstrin (Platelet p47 protein).
RBL2_632_644	DEICIAGSPLTPR	Q08999	Retinoblastoma-like protein 2 (130 kDa retinoblastoma-associatedprotein) (p130) (PRB2) (RBR-2).
VIGLN_289_301	EEKKKKTTTIAVE	Q00341	Vigilin (High density lipoprotein-binding protein) (HDL-bindingprotein).
GRIK2_708_720	FMSSRRQSVLVKS	Q13002	Glutamate receptor, ionotropic kainate 2 precursor (Glutamate receptor6) (GluR-6) (GluR6) (Excitatory amino acid receptor 4) (EAA4).
RADI_559_569	RDKYKTLRQIR	P35241	Radixin.
ACM1_421_433	CNKAFRDTFRLLL	P11229	Muscarinic acetylcholine receptor M1.
ATM_1972_1984	KRSLAFEEGSQST	Q13315	Serine-protein kinase ATM (EC=2.7.11.1) (Ataxia telangiectasia mutated) (A-T, mutated).
CDN1B_151_163	IRKRPATDDSSTQ	P46527	Cyclin-dependent kinase inhibitor 1B (Cyclin-dependent kinase inhibitor p27) (p27Kip1).
FOXO3_25_37	QSRPRSCTWPLQR	O43524	Forkhead box protein O3 (Forkhead in rhabdomyosarcoma-like 1) (AF6q21protein).
IKKB_686_698	QLMSQPSTASNSL	O14920	Inhibitor of nuclear factor kappa-B kinase subunit beta (I-kappa-B-kinase beta) (IkBKB) (IKK-beta) (IKK-B) (EC=2.7.11.10) (I-kappa-B kinase 2) (IKK2) (Nuclear factor NF-kappa-B inhibitor kinase beta) (NFKBIKB).
LMNA_192_204	DAENRLQTMKEEL	P02545	Lamin-A/C (70 kDa lamin) (Renal carcinoma antigen NY-REN-32).
MYC_51_63	KKFELLPTPPLSP	P01106	Myc proto-oncogene protein (c-Myc) (Transcription factor p64).
PP2AB_297_309	EPHVTRRTPDYFL	P62714	Serine/threonine-protein phosphatase 2A catalytic subunit beta isoform(EC 3.1.3.16) (PP2A-beta).
RBL2_655_667	GLGRSITSPTTLY	Q08999	Retinoblastoma-like protein 2 (130 kDa retinoblastoma-associatedprotein) (p130) (PRB2) (RBR-2).
YAP1_121_133	QHVRAHSSPASLQ	P46937	65 kDa Yes-associated protein (YAP65).
KAP2_92_104	SRFNRRVSVCAET	P13861	cAMP-dependent protein kinase type II-alpha regulatory subunit.
RS6_228_240	IAKRRRLSSLRAS	P62753	40S ribosomal protein S6 (Phosphoprotein NP33).
ACM1_444_456	KIPKRPGSVHRTP	P11229	Muscarinic acetylcholine receptor M1.
BAD_112_124	RELRRMSDEFVDS	Q92934	Bcl2 antagonist of cell death (BAD) (Bcl-2-binding component 6) (Bcl-XL/Bcl-2-associated death promoter) (Bcl-2-like 8 protein).
CENPA_1_14	MGPRRRSRKPEAPR	P49450	Histone H3-like centromeric protein A (Centromere protein A) (CENP-A)(Centromere autoantigen A).
FRAP_2443_2455	RTRTDSYSAGQSV	P42345	FKBP12-rapamycin complex-associated protein (FK506-binding protein 12-rapamycin complex-associated protein 1) (Rapamycin target protein) (RAPT1) (Mammalian target of rapamycin) (mTOR).
K6PL_766_778	LEHVTRRTLSMDK	P17858	6-phosphofructokinase, liver type (EC 2.7.1.11) (Phosphofructokinase1) (Phosphohexokinase) (Phosphofructo-1-kinase isozyme B) (PFK-B).
LMNB1_16_28	GGPTTPLSPTRLS	P20700	Lamin-B1.
NEK2_172_184	FAKTFVGTPYYMS	P51955	Serine/threonine-protein kinase Nek2 (EC 2.7.11.1) (NimA-relatedprotein kinase 2) (NimA-like protein kinase 1) (HSPK 21).
PPR1A_28_40	QIRRRRPTPATLV	Q13522	Protein phosphatase 1 regulatory subunit 1A (Protein phosphataseinhibitor 1) (IPP-1) (I-1).
RBL2_959_971	DRTSRDSSPVMRS	Q08999	Retinoblastoma-like protein 2 (130 kDa retinoblastoma-associatedprotein) (p130) (PRB2) (RBR-2).
ADRB2_338_350	ELLCLRRSSLKAY	P07550	Beta-2 adrenergic receptor (Beta-2 adrenoceptor) (Beta-2adrenoreceptor).
KCC2G_278_289	VASMMHRQETVE	Q13555	Calcium/calmodulin-dependent protein kinase type II gamma chain(EC 2.7.11.17) (CaM-kinase II gamma chain) (CaM kinase II subunitgamma) (CaMK-II subunit gamma).
RYR1_4317_4329	VRRLRRLTAREAA	P21817	Ryanodine receptor 1 (Skeletal muscle-type ryanodine receptor) (RyR1)(RYR-1) (Skeletal muscle calcium release channel).
ACM4_456_468	CNATFKKTFRHLL	P08173	Muscarinic acetylcholine receptor M4.
BAD_69_81	IRSRHSSYPAGTE	Q92934	Bcl2 antagonist of cell death (BAD) (Bcl-2-binding component 6) (Bcl-XL/Bcl-2-associated death promoter) (Bcl-2-like 8 protein).
COF1_17_29	DMKVRKSSTPEEV	P23528	Cofilin-1 (Cofilin, non-muscle isoform) (18 kDa phosphoprotein) (p18).
FRAP_2475_2487	VPESIHSFIGDGL	P42345	FKBP12-rapamycin complex-associated protein (FK506-binding protein 12-rapamycin complex-associated protein 1) (Rapamycin target protein) (RAPT1) (Mammalian target of rapamycin) (mTOR).
KAPCG_192_206	VKGRTWTLCGTPEYL	P22612	cAMP-dependent protein kinase catalytic subunit gamma (EC 2.7.11.11)(PKA C-gamma).
MARCS_152_164	KKKKKRFSFKKSF	P29966	Myristoylated alanine-rich C-kinase substrate (MARCKS) (Protein kinaseC substrate, 80 kDa protein, light chain) (PKCSL) (80K-L protein).
NEK3_158_170	FACTYVGTPYYVP	P51956	Serine/threonine-protein kinase Nek3 (EC 2.7.11.1) (NimA-relatedprotein kinase 3) (HSPK 36).
PRKDC_2618_2630	TRTQEGSLSARWP	P78527	DNA-dependent protein kinase catalytic subunit (DNA-PK catalytic subunit) (DNA-PKcs) (EC=2.7.11.1) (DNPK1) (p460).
REL_260_272	KMQLRRPSDQEVS	Q04864	C-Rel proto-oncogene protein (C-Rel protein).
ART_025_CXGLRRWSLGGLRRWSL	GLRRWSLGGLRRWSL	NA	NA
KCNA1_438_450	DSDLSRRSSSTMS	Q09470	Potassium voltage-gated channel subfamily A member 1 (Voltage-gatedpotassium channel subunit Kv1.1) (HUKI) (HBK1).
SCN7A_898_910	KNGCRRGSSLGQI	Q01118	Sodium channel protein type 7 subunit alpha (Sodium channel proteintype VII subunit alpha) (Putative voltage-gated sodium channel subunitalpha Nax) (Sodium channel protein cardiac and skeletal muscle subunitalpha).
ACM5_494_506	CYALCNRTFRKTF	P08912	Muscarinic acetylcholine receptor M5.
BAD_93_105	FRGRSRSAPPNLW	Q92934	Bcl2 antagonist of cell death (BAD) (Bcl-2-binding component 6) (Bcl-XL/Bcl-2-associated death promoter) (Bcl-2-like 8 protein).
CSF1R_701_713	NIHLEKKYVRRDS	P07333	Macrophage colony-stimulating factor 1 receptor precursor(EC 2.7.10.1) (CSF-1-R) (Fms proto-oncogene) (c-fms) (CD115 antigen).
GPR6_349_361	QSKVPFRSRSPSE	P46095	Sphingosine 1-phosphate receptor GPR6 (G-protein coupled receptor 6).
KCNA2_442_454	PDLKKSRSASTIS	P16389	Potassium voltage-gated channel subfamily A member 2 (Voltage-gatedpotassium channel subunit Kv1.2) (HBK5) (NGK1) (HUKIV).
MARCS_160_172	FKKSFKLSGFSFK	P29966	Myristoylated alanine-rich C-kinase substrate (MARCKS) (Protein kinaseC substrate, 80 kDa protein, light chain) (PKCSL) (80K-L protein).
NMDZ1_890_902	SFKRRRSSKDTST	Q05586	Glutamate [NMDA] receptor subunit zeta-1 precursor (N-methyl-D-aspartate receptor subunit NR1).
PTK6_436_448	ALRERLSSFTSYE	Q13882	Tyrosine-protein kinase 6 (EC 2.7.10.2) (Breast tumor kinase)(Tyrosine-protein kinase BRK).
SRC_413_425	LIEDNEYTARQGA	P12931	Proto-oncogene tyrosine-protein kinase Src (EC 2.7.10.2) (p60-Src) (c-Src) (pp60c-src).
CAC1C_1974_1986	ASLGRRASFHLEC	Q13936	Voltage-dependent L-type calcium channel subunit alpha-1C (Voltage-gated calcium channel subunit alpha Cav1.2) (Calcium channel, L type,alpha-1 polypeptide, isoform 1, cardiac muscle).
KPB1_1011_1023	QVEFRRLSISAES	P46020	Phosphorylase b kinase regulatory subunit alpha, skeletal muscleisoform (Phosphorylase kinase alpha M subunit).
SRC8_CHICK_423_435	KTPSSPVYQDAVS	Q01406	Src substrate protein p85 (p80) (Cortactin).
ACM5_498_510	CNRTFRKTFKMLL	P08912	Muscarinic acetylcholine receptor M5.
BCKD_45_57	ERSKTVTSFYNQS	O14874	[3-methyl-2-oxobutanoate dehydrogenase [lipoamide]] kinase,mitochondrial precursor (EC 2.7.11.4) (Branched-chain alpha-ketoaciddehydrogenase kinase) (BCKDHKIN) (BCKD-kinase).
CSK21_355_367	ISSVPTPSPLGPL	P68400	Casein kinase II subunit alpha (EC 2.7.11.1) (CK II).
GPSM2_394_406	PKLGRRHSMENME	P81274	G-protein-signaling modulator 2 (Mosaic protein LGN).
KCNA3_461_473	EELRKARSNSTLS	P22001	Potassium voltage-gated channel subfamily A member 3 (Voltage-gatedpotassium channel subunit Kv1.3) (HPCN3) (HGK5) (HuKIII) (HLK3).
MBP_222_234	HFFKNIVTPRTPP	P02686	Myelin basic protein (MBP) (Myelin A1 protein) (Myelin membraneencephalitogenic protein).
NOS3_1171_1183	SRIRTQSFSLQER	P29474	Nitric oxide synthase, endothelial (EC=1.14.13.39) (Endothelial NOS) (eNOS) (EC-NOS) (NOS type III) (NOSIII) (Constitutive NOS) (cNOS).
RAB1A_187_199	KSNVKIQSTPVKQ	P62820	Ras-related protein Rab-1A (YPT1-related protein).
STK6_283_295	SSRRTTLCGTLDY	O14965	Serine/threonine-protein kinase 6 (EC 2.7.11.1) (Aurora kinase A)(Aurora-A) (Serine/threonine kinase 15) (Aurora/IPL1-related kinase 1)(Aurora-related kinase 1) (hARK1) (Breast tumor-amplified kinase).
CFTR_730_742	EPLERRLSLVPDS	P13569	Cystic fibrosis transmembrane conductance regulator (CFTR) (cAMP-dependent chloride channel) (ATP-binding cassette transporter sub-family C member 7).
MYPC3_268_280	LSAFRRTSLAGGG	Q14896	Myosin-binding protein C, cardiac-type (Cardiac MyBP-C) (C-protein,cardiac muscle isoform).
VASP_271_283	LARRRKATQVGEK	P50552	Vasodilator-stimulated phosphoprotein (VASP).
ADDB_696_708	GSPSKSPSKKKKK	P35612	Beta-adducin (Erythrocyte adducin subunit beta)
BRCA1_1451_1463	EKAVLTSQKSSEY	P38398	Breast cancer type 1 susceptibility protein (RING finger protein 53).
DCX_49_61	HFDERDKTSRNMR	O43602	Neuronal migration protein doublecortin (Lissencephalin-X) (Lis-X)(Doublin).
GSUB_61_73	KKPRRKDTPALHI	O96001	G-substrate.
KCNB1_489_501	KWTKRTLSETSSS	Q14721	Potassium voltage-gated channel subfamily B member 1 (Voltage-gatedpotassium channel subunit Kv2.1) (h-DRK1).
MK10_214_226	AGTSFMMTPYVVT	P53779	JNK3_Mitogen-activated protein kinase 10 (EC 2.7.11.24) (Stress-activated protein kinase JNK3) (c-Jun N-terminal kinase 3) (MAP kinase p49 3F12).
NR4A1_344_356	GRRGRLPSKPKQP	P22736	Nuclear receptor subfamily 4 group A member 1 (Orphan nuclear receptorHMR) (Early response protein NAK1) (TR3 orphan receptor) (ST-59).
RAF1_253_265	QRQRSTSTPNVHM	P04049	RAF proto-oncogene serine/threonine-protein kinase (EC 2.7.11.1) (Raf-1) (C-RAF) (cRaf).
STMN2_90_102	AAGERRKSQEAQV	Q93045	Stathmin-2 (Protein SCG10) (Superior cervical ganglion-10 protein).
CGHB_109_121	QCALCRRSTTDCG	P01233	Choriogonadotropin subunit beta precursor (CG-beta) (Chorionicgonadotrophin chain beta).
NCF1_296_308	RGAPPRRSSIRNA	P14598	Neutrophil cytosol factor 1 (NCF-1) (Neutrophil NADPH oxidase factor1) (47 kDa neutrophil oxidase factor) (p47-phox) (NCF-47K) (47 kDaautosomal chronic granulomatous disease protein) (Nox organizer 2)(Nox-organizing protein 2) (SH3 and PX domain-containing protein 1A).
VTNC_390_402	NQNSRRPSRATWL	P04004	Vitronectin precursor (Serum-spreading factor) (S-protein) (V75)[Contains: Vitronectin V65 subunit; Vitronectin V10 subunit;Somatomedin-B].
ADDB_706_718	KKKFRTPSFLKKS	P35612	Beta-adducin (Erythrocyte adducin subunit beta)
C1R_201_213	ASGYISSLEYPRS	P00736	Complement C1r subcomponent (EC=3.4.21.41)
ELK1_356_368	LLPTHTLTPVLLT	P19419	ETS domain-containing protein Elk-1.
GYS2_1_13	MLRGRSLSVTSLG	P54840	Glycogen [starch] synthase, liver (EC 2.4.1.11).
KIF11_919_931	LDIPTGTTPQRKS	P52732	Kinesin-like protein KIF11 (Kinesin-related motor protein Eg5)(Kinesin-like spindle protein HKSP) (Thyroid receptor-interactingprotein 5) (TRIP-5) (Kinesin-like protein 1).
MP2K1_281_293	GDAAETPPRPRTP	Q02750	MEK1_Dual specificity mitogen-activated protein kinase kinase 1(EC 2.7.12.2) (MAP kinase kinase 1) (MAPKK 1) (ERK activator kinase 1)(MAPK/ERK kinase 1) (MEK1).
NTRK3_824_836	LHALGKATPIYLD	Q16288	NT-3 growth factor receptor precursor (EC 2.7.10.1) (Neurotrophictyrosine kinase receptor type 3) (TrkC tyrosine kinase) (GP145-TrkC)(Trk-C).
RAP1B_172_184	PGKARKKSSCQLL	P61224	Ras-related protein Rap-1b precursor (GTP-binding protein smg p21B).
TAU_524_536	GSRSRTPSLPTPP	P10636	Microtubule-associated protein tau (Neurofibrillary tangle protein)(Paired helical filament-tau) (PHF-tau).
CREB1_126_138	EILSRRPSYRKIL	P16220	cAMP response element-binding protein (CREB).
NCF1_321_333	QDAYRRNSVRFLQ	P14598	Neutrophil cytosol factor 1 (NCF-1) (Neutrophil NADPH oxidase factor1) (47 kDa neutrophil oxidase factor) (p47-phox) (NCF-47K) (47 kDaautosomal chronic granulomatous disease protein) (Nox organizer 2)(Nox-organizing protein 2) (SH3 and PX domain-containing protein 1A).
CFTR_761_773	LQARRRQSVLNLM	P13569	Cystic fibrosis transmembrane conductance regulator (CFTR) (cAMP-dependent chloride channel) (ATP-binding cassette transporter sub-family C member 7).
AKT1_301_313	KDGATMKTFCGTP	P31749	RAC-alpha serine/threonine-protein kinase (EC 2.7.11.1) (RAC-PK-alpha)(Protein kinase B) (PKB) (C-AKT).
CA2D1_494_506	LEDIKRLTPRFTL	P54289	Voltage-dependent calcium channel subunit alpha-2/delta-1 precursor(Voltage-gated calcium channel subunit alpha-2/delta-1) [Contains:Voltage-dependent calcium channel subunit alpha-2-1; Voltage-dependentcalcium channel subunit delta-1].
ELK1_410_422	ISVDGLSTPVVLS	P19419	ETS domain-containing protein Elk-1.
H2B1B_ 27_40	GKKRKRSRKESYSI	P33778	Histone H2B type 1-B (H2B.f) (H2B/f) (H2B.1).
KIF2C_105_118_S106G	EGLRSRSTRMSTVS	Q99661	Kinesin-like protein KIF2C (Mitotic centromere-associated kinesin)(MCAK) (Kinesin-like protein 6).
MP2K1_287_299	PPRPRTPGRPLSS	Q02750	MEK1_Dual specificity mitogen-activated protein kinase kinase 1(EC 2.7.12.2) (MAP kinase kinase 1) (MAPKK 1) (ERK activator kinase 1)(MAPK/ERK kinase 1) (MEK1).
P53_12_24	PPLSQETFSDLWK	P04637	Cellular tumor antigen p53 (Tumor suppressor p53) (Phosphoprotein p53)(Antigen NY-CO-13).
RB_242_254	AVIPINGSPRTPR	P06400	Retinoblastoma-associated protein (PP110) (P105-RB) (RB).
TLE2_246_258	EPPSPATTPCGKV	Q04725	Transducin-like enhancer protein 2 (ESG2).
DESP_2842_2854	RSGSRRGSFDATG	P15924	Desmoplakin (DP) (250/210 kDa paraneoplastic pemphigus antigen).
NFKB1_330_342	FVQLRRKSDLETS	P19838	Nuclear factor NF-kappa-B p105 subunit (DNA-binding factor KBF1) (EBP-1) [Contains: Nuclear factor NF-kappa-B p50 subunit].
F263_454_466	NPLMRRNSVTPLA	Q16875	6-phosphofructo-2-kinase/fructose-2,6-biphosphatase 3 (6PF-2-K/Fru-2,6-P2ASE brain/placenta-type isozyme) (iPFK-2) (Renal carcinomaantigen NY-REN-56) [Includes: 6-phosphofructo-2-kinase (EC 2.7.1.105);Fructose-2,6-bisphosphatase (EC 3.1.3.46)].
ANDR_785_797	VRMRHLSQEFGWL	P10275	Androgen receptor (Dihydrotestosterone receptor) (Nuclear receptor subfamily 3 group C member 4).
CD27_212_224	HQRRKYRSNKGES	P26842	CD27 antigen precursor (CD27L receptor) (T-cell activation antigenCD27) (T14) (Tumor necrosis factor receptor superfamily member 7).
ERBB2_679_691	QQKIRKYTMRRLL	P04626	Receptor tyrosine-protein kinase erbB-2 precursor (EC 2.7.10.1)(p185erbB2) (C-erbB-2) (NEU proto-oncogene) (Tyrosine kinase-type cellsurface receptor HER2) (MLN 19) (CD340 antigen).
H32_3_18	RTKQTARKSTGGKAPR	Q71DI3	Histone H3.2 (H3/m) (H3/o).
KPCB_19_31_A25S	RFARKGSLRQKNV	P05771	Protein kinase C beta type (EC 2.7.11.13) (PKC-beta) (PKC-B).
MPH6_140_152	EDENGDITPIKAK	Q99547	M-phase phosphoprotein 6.
P53_308_323	LPNNTSSSPQPKKKPL	P04637	Cellular tumor antigen p53 (Tumor suppressor p53) (Phosphoprotein p53)(Antigen NY-CO-13).
RB_350_362	SFETQRTPRKSNL	P06400	Retinoblastoma-associated protein (PP110) (P105-RB) (RB).
TOP2A_1463_1475	RRKRKPSTSDDSD	P11388	DNA topoisomerase 2-alpha (EC=5.99.1.3) (DNA topoisomerase II, alpha isozyme).
E1A_ADE05_212_224	AILRRPTSPVSRE	P03255	Early E1A 32 kDa protein.
PLM_76_88	EEGTFRSSIRRLS	O00168	Phospholemman precursor (FXYD domain-containing ion transportregulator 1).
KAP3_107_119	NRFTRRASVCAEA	P31323	cAMP-dependent protein kinase type II-beta regulatory subunit.
ANXA1_209_221	AGERRKGTDVNVF	P04083	Annexin A1 (Annexin-1) (Annexin I) (Lipocortin I) (Calpactin II)(Chromobindin-9) (p35) (Phospholipase A2 inhibitory protein).
CDC2_154_169	GIPIRVYTHEVVTLWY	P06493	Cell division control protein 2 homolog (EC 2.7.11.22) (EC 2.7.11.23) (p34 protein kinase) (Cyclin-dependent kinase 1) (CDK1).
ERF_519_531	GEAGGPLTPRRVS	P50548	ETS domain-containing transcription factor ERF (Ets2 repressorfactor).
IF4E_203_215	TATKSGSTTKNRF	P06730	Eukaryotic translation initiation factor 4E (eIF-4E) (eIF4E) (mRNA cap-binding protein) (eIF-4F 25 kDa subunit).
KPCB_626_639	AENFDRFFTRHPPV	P05771-2	Protein kinase C beta type (EC 2.7.11.13) (PKC-beta) (PKC-B).
MPIP1_172_184	FTQRQNSAPARML	P30304	M-phase inducer phosphatase 1 (EC=3.1.3.48) (Dual specificity phosphatase Cdc25A).
PDE5A_95_107	GTPTRKISASEFD	O76074	cGMP-specific 3',5'-cyclic phosphodiesterase (EC 3.1.4.35) (CGB-PDE)(cGMP-binding cGMP-specific phosphodiesterase).
RB_774_786	TRPPTLSPIPHIP	P06400	Retinoblastoma-associated protein (PP110) (P105-RB) (RB).
VASP_150_162	EHIERRVSNAGGP	P50552	Vasodilator-stimulated phosphoprotein (VASP).
EPB42_241_253	LLNKRRGSVPILR	P16452	Erythrocyte membrane protein band 4.2 (Erythrocyte protein 4.2)(P4.2).
PTN12_32_44	FMRLRRLSTKYRT	Q05209	Tyrosine-protein phosphatase non-receptor type 12 (EC 3.1.3.48)(Protein-tyrosine phosphatase G1) (PTPG1) (PTP-PEST).
KCNA6_504_516	ANRERRPSYLPTP	P17658	Potassium voltage-gated channel subfamily A member 6 (Voltage-gatedpotassium channel subunit Kv1.6) (HBK2).
pVASP_150_164	EHIERRV(pS)NAGGPPA	P50552	Vasodilator-stimulated phosphoprotein (VASP).
CDK7_163_175	GSPNRAYTHQVVT	P50613	Cell division protein kinase 7 (EC 2.7.11.22) (EC 2.7.11.23) (CDK-activating kinase) (CAK) (TFIIH basal transcription factor complexkinase subunit) (39 kDa protein kinase) (P39 Mo15) (STK1) (CAK1).
ESR1_160_172	GGRERLASTNDKG	P03372	Estrogen receptor (ER) (Estradiol receptor) (ER-alpha) (Nuclearreceptor subfamily 3 group A member 1).
IKBA_26_38	LDDRHDSGLDSMK	P25963	NF-kappa-B inhibitor alpha (I-kappa-B-alpha) (IkappaBalpha) (IkB-alpha) (Major histocompatibility complex enhancer-binding protein MAD3).
KS6A1_374_386	QLFRGFSFVATGL	Q15418	Ribosomal protein S6 kinase alpha-1 (S6K-alpha 1) (EC=2.7.11.1) (90 kDa ribosomal protein S6 kinase 1) (p90-RSK 1) (pp90RSK1) (p90S6K) (Ribosomal S6 kinase 1) (RSK-1) (MAP kinase-activated protein kinase 1a) (MAPKAPK1A).
MPIP3_208_220	RSGLYRSPSMPEN	P30307	M-phase inducer phosphatase 3 (EC 3.1.3.48) (Dual specificityphosphatase Cdc25C).
PDPK1_27_39	SMVRTQTESSTPP	O15530	3-phosphoinositide-dependent protein kinase 1 (EC 2.7.11.1) (hPDK1).
RB_803_815	NIYISPLKSPYKI	P06400	Retinoblastoma-associated protein (PP110) (P105-RB) (RB).
VASP_232_244	GAKLRKVSKQEEA	P50552	Vasodilator-stimulated phosphoprotein (VASP).
GBRB2_427_439	SRLRRRASQLKIT	P47870	Gamma-aminobutyric acid receptor subunit beta-2 precursor (GABA(A)receptor subunit beta-2).
PYGL_8_20	QEKRRQISIRGIV	P06737	Glycogen phosphorylase, liver form (EC 2.4.1.1).
TY3H_65_77	FIGRRQSLIEDAR	P07101	Tyrosine 3-monooxygenase (EC 1.14.16.2) (Tyrosine 3-hydroxylase) (TH).

## Sheet: PTK chip
ID	Sequence	UniprotAccession	Description
41_654_666	LDGENIYIRHSNL	P11171	Protein 4.1 (Band 4.1) (P4.1) (EPB4.1) (4.1R).
ACHD_383_395	YISKAEEYFLLKS	Q07001	Acetylcholine receptor subunit delta precursor.
AMPE_5_17	EREGSKRYCIQTK	Q07075	Glutamyl aminopeptidase (EC 3.4.11.7) (EAP) (Aminopeptidase A) (APA)(Differentiation antigen gp160) (CD249 antigen).
ANXA1_14_26	IENEEQEYVQTVK	P04083	Annexin A1 (Annexin-1) (Annexin I) (Lipocortin I) (Calpactin II)(Chromobindin-9) (p35) (Phospholipase A2 inhibitory protein).
ANXA2_17_29	HSTPPSAYGSVKA	P07355	Annexin A2 (Annexin-2) (Annexin II) (Lipocortin II) (Calpactin I heavychain) (Chromobindin-8) (p36) (Protein I) (Placental anticoagulantprotein IV) (PAP-IV).
ART_004_EAIYAAPFAKKKXC	EAIYAAPFAKKK	NA	artificial peptide
B3AT_39_51	TEATATDYHTTSH	P02730	Band 3 anion transport protein (Anion exchange protein 1) (AE 1)(Solute carrier family 4 member 1) (CD233 antigen).
CTNB1_79_91	VADIDGQYAMTRA	P35222	Catenin beta-1 (Beta-catenin).
C1R_199_211	TEASGYISSLEYP	P00736	Complement C1r subcomponent precursor (EC 3.4.21.41) (Complementcomponent 1, r subcomponent) [Contains: Complement C1r subcomponentheavy chain; Complement C1r subcomponent light chain].
CALM_93_105	FDKDGNGYISAAE	P62158	Calmodulin (CaM).
PGFRB_1014_1028	PNEGDNDYIIPLPDP	P09619	Beta-type platelet-derived growth factor receptor precursor(EC 2.7.10.1) (PDGF-R-beta) (CD140b antigen).
CALM_95_107	KDGNGYISAAELR	P62158	Calmodulin (CaM).
CBL_693_705	EGEEDTEYMTPSS	P22681	E3 ubiquitin-protein ligase CBL (EC 6.3.2.-) (Signal transductionprotein CBL) (Proto-oncogene c-CBL) (Casitas B-lineage lymphoma proto-oncogene) (RING finger protein 55).
CD3Z_116_128	KDKMAEAYSEIGM	P20963	T-cell surface glycoprotein CD3 zeta chain precursor (T-cell receptorT3 zeta chain) (CD247 antigen).
CD3Z_146_158	STATKDTYDALHM	P20963	T-cell surface glycoprotein CD3 zeta chain precursor (T-cell receptorT3 zeta chain) (CD247 antigen).
CD79A_181_193	EYEDENLYEGLNL	P11912	B-cell antigen receptor complex-associated protein alpha-chainprecursor (Ig-alpha) (MB-1 membrane glycoprotein) (Surface IgM-associated protein) (Membrane-bound immunoglobulin-associated protein)(CD79a antigen).
CDK2_8_20	EKIGEGTYGVVYK	P24941	Cell division protein kinase 2 (EC 2.7.11.22) (p33 protein kinase).
CDK7_157_169	GLAKSFGSPNRAY	P50613	Cell division protein kinase 7 (EC 2.7.11.22) (EC 2.7.11.23) (CDK-activating kinase) (CAK) (TFIIH basal transcription factor complexkinase subunit) (39 kDa protein kinase) (P39 Mo15) (STK1) (CAK1).
CRK_214_226	GPPEPGPYAQPSV	P46108	Proto-oncogene C-crk (p38) (Adapter molecule crk).
DCX_109_121	GIVYAVSSDRFRS	O43602	Neuronal migration protein doublecortin (Lissencephalin-X) (Lis-X)(Doublin).
DDR1_506_518	LLLSNPAYRLLLA	Q08345	Epithelial discoidin domain-containing receptor 1 precursor(EC 2.7.10.1) (Epithelial discoidin domain receptor 1) (Tyrosinekinase DDR) (Discoidin receptor tyrosine kinase) (Tyrosine-proteinkinase CAK) (Cell adhesion kinase) (TRK E) (Protein-tyrosine kinaseRTK 6) (HGK2) (CD167a antigen).
DYR1A_212_224	KHDTEMKYYIVHL	Q13627	Dual specificity tyrosine-phosphorylation-regulated kinase 1A(EC 2.7.12.1) (Protein kinase minibrain homolog) (MNBH) (HP86) (Dualspecificity YAK1-related kinase) (hMNB).
DYR1A_312_324	CQLGQRIYQYIQS	Q13627	Dual specificity tyrosine-phosphorylation-regulated kinase 1A(EC 2.7.12.1) (Protein kinase minibrain homolog) (MNBH) (HP86) (Dualspecificity YAK1-related kinase) (hMNB).
EFS_246_258	GGTDEGIYDVPLL	O43281	Embryonal Fyn-associated substrate (HEFS).
EFS_246_258_Y253F	GGTDEGIFDVPLL	O43281	Embryonal Fyn-associated substrate (HEFS).
EGFR_1062_1074	EDSFLQRYSSDPT	P00533	Epidermal growth factor receptor precursor (EC 2.7.10.1) (Receptortyrosine-protein kinase ErbB-1).
EGFR_1103_1115	GSVQNPVYHNQPL	P00533	Epidermal growth factor receptor precursor (EC 2.7.10.1) (Receptortyrosine-protein kinase ErbB-1).
EGFR_1118_1130	APSRDPHYQDPHS	P00533	Epidermal growth factor receptor precursor (EC 2.7.10.1) (Receptortyrosine-protein kinase ErbB-1).
EGFR_1165_1177	ISLDNPDYQQDFF	P00533	Epidermal growth factor receptor precursor (EC 2.7.10.1) (Receptortyrosine-protein kinase ErbB-1).
EGFR_1190_1202	STAENAEYLRVAP	P00533	Epidermal growth factor receptor precursor (EC 2.7.10.1) (Receptortyrosine-protein kinase ErbB-1).
EGFR_862_874	LGAEEKEYHAEGG	P00533	Epidermal growth factor receptor precursor (EC 2.7.10.1) (Receptortyrosine-protein kinase ErbB-1).
EGFR_908_920	MTFGSKPYDGIPA	P00533	Epidermal growth factor receptor precursor (EC 2.7.10.1) (Receptortyrosine-protein kinase ErbB-1).
ENOG_37_49	SGASTGIYEALEL	P09104	Gamma-enolase (EC 4.2.1.11) (2-phospho-D-glycerate hydro-lyase)(Neural enolase) (Neuron-specific enolase) (NSE) (Enolase 2).
EPHA1_774_786	LDDFDGTYETQGG	P21709	Ephrin type-A receptor 1 precursor (EC 2.7.10.1) (Tyrosine-proteinkinase receptor EPH).
EPHA2_581_593	QLKPLKTYVDPHT	P29317	Ephrin type-A receptor 2 precursor (EC 2.7.10.1) (Tyrosine-proteinkinase receptor ECK) (Epithelial cell kinase).
EPHA2_765_777	EDDPEATYTTSGG	P29317	Ephrin type-A receptor 2 precursor (EC 2.7.10.1) (Tyrosine-proteinkinase receptor ECK) (Epithelial cell kinase).
EPHA4_589_601	LNQGVRTYVDPFT	P54764	Ephrin type-A receptor 4 precursor (EC 2.7.10.1) (Tyrosine-proteinkinase receptor SEK) (Receptor protein-tyrosine kinase HEK8)(Tyrosine-protein kinase TYRO1).
EPHA4_921_933	QAIKMDRYKDNFT	P54764	Ephrin type-A receptor 4 precursor (EC 2.7.10.1) (Tyrosine-proteinkinase receptor SEK) (Receptor protein-tyrosine kinase HEK8)(Tyrosine-protein kinase TYRO1).
EPHA7_607_619	TYIDPETYEDPNR	Q15375	Ephrin type-A receptor 7 precursor (EC 2.7.10.1) (Tyrosine-proteinkinase receptor EHK-3) (EPH homology kinase 3) (Receptor protein-tyrosine kinase HEK11).
EPHB1_771_783	DDTSDPTYTSSLG	P54762	Ephrin type-B receptor 1 precursor (EC 2.7.10.1) (Tyrosine-proteinkinase receptor EPH-2) (NET) (HEK6) (ELK).
EPHB1_921_933	SAIKMVQYRDSFL	P54762	Ephrin type-B receptor 1 precursor (EC 2.7.10.1) (Tyrosine-proteinkinase receptor EPH-2) (NET) (HEK6) (ELK).
EPHB4_583_595	IGHGTKVYIDPFT	P54760	Ephrin type-B receptor 4 precursor (EC 2.7.10.1) (Tyrosine-proteinkinase receptor HTK) (Tyrosine-protein kinase TYRO11).
EPOR_361_373	SEHAQDTYLVLDK	P19235	Erythropoietin receptor precursor (EPO-R).
EPOR_419_431	ASAASFEYTILDP	P19235	Erythropoietin receptor precursor (EPO-R).
ERBB2_1241_1253	PTAENPEYLGLDV	P04626	Receptor tyrosine-protein kinase erbB-2 precursor (EC 2.7.10.1)(p185erbB2) (C-erbB-2) (NEU proto-oncogene) (Tyrosine kinase-type cellsurface receptor HER2) (MLN 19) (CD340 antigen).
ERBB2_870_882	LDIDETEYHADGG	P04626	Receptor tyrosine-protein kinase erbB-2 precursor (EC 2.7.10.1)(p185erbB2) (C-erbB-2) (NEU proto-oncogene) (Tyrosine kinase-type cellsurface receptor HER2) (MLN 19) (CD340 antigen).
ERBB4_1181_1193	QALDNPEYHNASN	Q15303	Receptor tyrosine-protein kinase erbB-4 precursor (EC 2.7.10.1)(p180erbB4) (Tyrosine kinase-type cell surface receptor HER4).
ERBB4_1277_1289	IVAENPEYLSEFS	Q15303	Receptor tyrosine-protein kinase erbB-4 precursor (EC 2.7.10.1)(p180erbB4) (Tyrosine kinase-type cell surface receptor HER4).
FABPH_13_25	DSKNFDDYMKSLG	P05413	Fatty acid-binding protein, heart (H-FABP) (Heart-type fatty acid-binding protein) (Muscle fatty acid-binding protein) (M-FABP)(Mammary-derived growth inhibitor) (MDGI).
FAK1_569_581	RYMEDSTYYKASK	Q05397	Focal adhesion kinase 1 (EC 2.7.10.2) (FADK 1) (pp125FAK) (Protein-tyrosine kinase 2).
FAK2_572_584	RYIEDEDYYKASV	Q14289	Protein tyrosine kinase 2 beta (EC 2.7.10.2) (Focal adhesion kinase 2)(FADK 2) (Proline-rich tyrosine kinase 2) (Cell adhesion kinase beta)(CAK beta) (Calcium-dependent tyrosine kinase) (CADTK) (Relatedadhesion focal tyrosine kinase) (RAFTK).
FER_707_719	RQEDGGVYSSSGL	P16591	Proto-oncogene tyrosine-protein kinase FER (EC 2.7.10.2) (p94-FER) (c-FER) (Tyrosine kinase 3).
FES_706_718	REEADGVYAASGG	P07332	Proto-oncogene tyrosine-protein kinase Fes/Fps (EC 2.7.10.2) (C-Fes).
FGFR1_761_773	TSNQEYLDLSMPL	P11362	Basic fibroblast growth factor receptor 1 precursor (EC 2.7.10.1)(FGFR-1) (bFGF-R) (Fms-like tyrosine kinase 2) (c-fgr) (CD331antigen).
FGFR2_762_774	TLTTNEEYLDLSQ	P21802	Fibroblast growth factor receptor 2 precursor (EC 2.7.10.1) (FGFR-2)(Keratinocyte growth factor receptor 2) (CD332 antigen).
FGFR3_641_653	DVHNLDYYKKTTN	P22607	Fibroblast growth factor receptor 3 precursor (EC 2.7.10.1) (FGFR-3)(CD333 antigen).
FGFR3_753_765	TVTSTDEYLDLSA	P22607	Fibroblast growth factor receptor 3 precursor (EC 2.7.10.1) (FGFR-3)(CD333 antigen).
FRK_380_392	KVDNEDIYESRHE	P42685	Tyrosine-protein kinase FRK (EC 2.7.10.2) (FYN-related kinase)(Nuclear tyrosine protein kinase RAK).
INSR_1348_1360	SLGFKRSYEEHIP	P06213	Insulin receptor precursor (EC 2.7.10.1) (IR) (CD220 antigen)[Contains: Insulin receptor subunit alpha; Insulin receptor subunitbeta].
INSR_992_1004	YASSNPEYLSASD	P06213	Insulin receptor precursor (EC 2.7.10.1) (IR) (CD220 antigen)[Contains: Insulin receptor subunit alpha; Insulin receptor subunitbeta].
JAK1_1015_1027	AIETDKEYYTVKD	P23458	Tyrosine-protein kinase JAK1 (EC 2.7.10.2) (Janus kinase 1) (JAK-1).
JAK2_563_577	VRREVGDYGQLHETE	O60674	Tyrosine-protein kinase JAK2 (EC 2.7.10.2) (Janus kinase 2) (JAK-2).
K2C6B_53_65	GAGFGSRSLYGLG	P04259	Keratin, type II cytoskeletal 6B (Cytokeratin-6B) (CK 6B) (K6bkeratin).
K2C8_425_437	SAYGGLTSPGLSY	P05787	Keratin, type II cytoskeletal 8 (Cytokeratin-8) (CK-8) (Keratin-8)(K8).
KSYK_518_530	ALRADENYYKAQT	P43405	Tyrosine-protein kinase SYK (EC 2.7.10.2) (Spleen tyrosine kinase).
LAT_194_206	MESIDDYVNVPES	O43561	Linker for activation of T-cells family member 1 (36 kDa phospho-tyrosine adapter protein) (pp36) (p36-38).
LAT_249_261	EEGAPDYENLQEL	O43561	Linker for activation of T-cells family member 1 (36 kDa phospho-tyrosine adapter protein) (pp36) (p36-38).
LCK_387_399	RLIEDNEYTAREG	P06239	Proto-oncogene tyrosine-protein kinase LCK (EC 2.7.10.2) (p56-LCK)(Lymphocyte cell-specific protein-tyrosine kinase) (LSK) (T cell-specific protein-tyrosine kinase).
MBP_198_210	ARTAHYGSLPQKS	P02686	Myelin basic protein (MBP) (Myelin A1 protein) (Myelin membraneencephalitogenic protein).
MBP_259_271	FGYGGRASDYKSA	P02686	Myelin basic protein (MBP) (Myelin A1 protein) (Myelin membraneencephalitogenic protein).
MBP_263_275	GRASDYKSAHKGF	P02686	Myelin basic protein (MBP) (Myelin A1 protein) (Myelin membraneencephalitogenic protein).
MET_1227_1239	RDMYDKEYYSVHN	P08581	Hepatocyte growth factor receptor precursor (EC 2.7.10.1) (HGFreceptor) (Scatter factor receptor) (SF receptor) (HGF/SF receptor)(Met proto-oncogene tyrosine kinase) (c-Met).
MK01_180_192	HTGFLTEYVATRW	P28482	Mitogen-activated protein kinase 1 (EC 2.7.11.24) (Extracellular signal-regulated kinase 2) (ERK-2) (Mitogen-activated protein kinase 2) (MAP kinase 2) (MAPK 2) (p42-MAPK) (ERT1).
MK01_198_210	IMLNSKGYTKSID	P28482	Mitogen-activated protein kinase 1 (EC 2.7.11.24) (Extracellular signal-regulated kinase 2) (ERK-2) (Mitogen-activated protein kinase 2) (MAP kinase 2) (MAPK 2) (p42-MAPK) (ERT1).
MK07_211_223	AEHQYFMTEYVAT	Q13164	Mitogen-activated protein kinase 7 (EC 2.7.11.24) (Extracellularsignal-regulated kinase 5) (ERK-5) (ERK4) (BMK1 kinase).
MK10_216_228	TSFMMTPYVVTRY	P53779	Mitogen-activated protein kinase 10 (EC 2.7.11.24) (Stress-activated protein kinase JNK3) (c-Jun N-terminal kinase 3) (MAP kinase p49 3F12).
MK12_178_190	ADSEMTGYVVTRW	P53778	Mitogen-activated protein kinase 12 (EC 2.7.11.24) (Extracellularsignal-regulated kinase 6) (ERK-6) (ERK5) (Stress-activated proteinkinase 3) (Mitogen-activated protein kinase p38 gamma) (MAP kinase p38gamma).
MK14_173_185	RHTDDEMTGYVAT	Q16539	Mitogen-activated protein kinase 14 (EC 2.7.11.24) (Mitogen-activatedprotein kinase p38 alpha) (MAP kinase p38 alpha) (Cytokine suppressiveanti-inflammatory drug-binding protein) (CSAID-binding protein) (CSBP)(MAX-interacting protein 2) (MAP kinase MXI2) (SAPK2A).
NCF1_313_325	QRSRKRLSQDAYR	P14598	Neutrophil cytosol factor 1 (NCF-1) (Neutrophil NADPH oxidase factor1) (47 kDa neutrophil oxidase factor) (p47-phox) (NCF-47K) (47 kDaautosomal chronic granulomatous disease protein) (Nox organizer 2)(Nox-organizing protein 2) (SH3 and PX domain-containing protein 1A).
NPT2A_501_513	AKALGKRTAKYRW	Q06495	Sodium-dependent phosphate transport protein 2A (Sodium/phosphatecotransporter 2A) (Na(+)/Pi cotransporter 2A) (Sodium-phosphatetransport protein 2A) (Na(+)-dependent phosphate cotransporter 2A)(NaPi-2a) (Solute carrier family 34 member 1) (NaPi-3).
NTRK1_489_501	HIIENPQYFSDAC	P04629	High affinity nerve growth factor receptor precursor (EC 2.7.10.1)(Neurotrophic tyrosine kinase receptor type 1) (TRK1-transformingtyrosine kinase protein) (p140-TrkA) (Trk-A).
NTRK2_509_521	PVIENPQYFGITN	Q16620	BDNF/NT-3 growth factors receptor precursor (EC 2.7.10.1)(Neurotrophic tyrosine kinase receptor type 2) (TrkB tyrosine kinase)(GP145-TrkB) (Trk-B).
NTRK2_696_708	GMSRDVYSTDYYR	Q16620	BDNF/NT-3 growth factors receptor precursor (EC 2.7.10.1)(Neurotrophic tyrosine kinase receptor type 2) (TrkB tyrosine kinase)(GP145-TrkB) (Trk-B).
ODBA_340_352	DDSSAYRSVDEVN	P12694	2-oxoisovalerate dehydrogenase subunit alpha, mitochondrial precursor(EC 1.2.4.4) (Branched-chain alpha-keto acid dehydrogenase E1component alpha chain) (BCKDH E1-alpha) (BCKDE1A).
ODPAT_291_303	SMSDPGVSYRTRE	P29803	Pyruvate dehydrogenase E1 component subunit alpha, testis-specificform, mitochondrial precursor (EC 1.2.4.1) (PDHE1-A type II).
PP2AB_297_309	EPHVTRRTPDYFL	P62714	Serine/threonine-protein phosphatase 2A catalytic subunit beta isoform(EC 3.1.3.16) (PP2A-beta).
P85A_600_612	NENTEDQYSLVED	P27986	Phosphatidylinositol 3-kinase regulatory subunit alpha (PI3-kinase p85subunit alpha) (PtdIns-3-kinase p85-alpha) (PI3K).
PAXI_111_123	VGEEEHVYSFPNK	P49023	Paxillin.
PAXI_24_36	FLSEETPYSYPTG	P49023	Paxillin.
PDPK1_2_14	ARTTSQLYDAVPI	O15530	3-phosphoinositide-dependent protein kinase 1 (EC 2.7.11.1) (hPDK1).
PDPK1_369_381	DEDCYGNYDNLLS	O15530	3-phosphoinositide-dependent protein kinase 1 (EC 2.7.11.1) (hPDK1).
PECA1_706_718	KKDTETVYSEVRK	P16284	Platelet endothelial cell adhesion molecule precursor (PECAM-1)(EndoCAM) (GPIIA') (CD31 antigen).
PERI_458_470	QRSELDKSSAHSY	P41219	Peripherin.
PGFRB_1002_1014	LDTSSVLYTAVQP	P09619	Beta-type platelet-derived growth factor receptor precursor(EC 2.7.10.1) (PDGF-R-beta) (CD140b antigen).
PGFRB_572_584	VSSDGHEYIYVDP	P09619	Beta-type platelet-derived growth factor receptor precursor(EC 2.7.10.1) (PDGF-R-beta) (CD140b antigen).
PGFRB_709_721	RPPSAELYSNALP	P09619	Beta-type platelet-derived growth factor receptor precursor(EC 2.7.10.1) (PDGF-R-beta) (CD140b antigen).
PGFRB_768_780	SSNYMAPYDNYVP	P09619	Beta-type platelet-derived growth factor receptor precursor(EC 2.7.10.1) (PDGF-R-beta) (CD140b antigen).
PGFRB_771_783	YMAPYDNYVPSAP	P09619	Beta-type platelet-derived growth factor receptor precursor(EC 2.7.10.1) (PDGF-R-beta) (CD140b antigen).
PLCG1_1246_1258	EGSFESRYQQPFE	P19174	1-phosphatidylinositol-4,5-bisphosphate phosphodiesterase gamma-1(EC 3.1.4.11) (Phosphoinositide phospholipase C) (PLC-gamma-1)(Phospholipase C-gamma-1) (PLC-II) (PLC-148).
PLCG1_764_776	IGTAEPDYGALYE	P19174	1-phosphatidylinositol-4,5-bisphosphate phosphodiesterase gamma-1(EC 3.1.4.11) (Phosphoinositide phospholipase C) (PLC-gamma-1)(Phospholipase C-gamma-1) (PLC-II) (PLC-148).
PLCG1_776_788	EGRNPGFYVEANP	P19174	1-phosphatidylinositol-4,5-bisphosphate phosphodiesterase gamma-1(EC 3.1.4.11) (Phosphoinositide phospholipase C) (PLC-gamma-1)(Phospholipase C-gamma-1) (PLC-II) (PLC-148).
PRGR_545_557	LRPDSEASQSPQY	P06401	Progesterone receptor (PR) (Nuclear receptor subfamily 3 group Cmember 3).
PRGR_786_798	EQRMKESSFYSLC	P06401	Progesterone receptor (PR) (Nuclear receptor subfamily 3 group Cmember 3).
PRRX2_202_214	WTASSPYSTVPPY	Q99811	Paired mesoderm homeobox protein 2 (PRX-2) (Paired-related homeoboxprotein 2).
PTN11_539_551	SKRKGHEYTNIKY	Q06124	Tyrosine-protein phosphatase non-receptor type 11 (EC 3.1.3.48)(Protein-tyrosine phosphatase 2C) (PTP-2C) (PTP-1D) (SH-PTP3) (SH-PTP2) (SHP-2) (Shp2).
RAF1_332_344	PRGQRDSSYYWEI	P04049	RAF proto-oncogene serine/threonine-protein kinase (EC 2.7.11.1) (Raf-1) (C-RAF) (cRaf).
RASA1_453_465	TVDGKEIYNTIRR	P20936	Ras GTPase-activating protein 1 (GTPase-activating protein) (GAP) (Rasp21 protein activator) (p120GAP) (RasGAP).
RB_804_816	IYISPLKSPYKIS	P06400	Retinoblastoma-associated protein (PP110) (P105-RB) (RB).
RBL2_99_111	VPTVSKGTVEGNY	Q08999	Retinoblastoma-like protein 2 (130 kDa retinoblastoma-associatedprotein) (p130) (PRB2) (RBR-2).
RET_1022_1034	TPSDSLIYDDGLS	P07949	Proto-oncogene tyrosine-protein kinase receptor ret precursor(EC 2.7.10.1) (C-ret).
RET_680_692	AQAFPVSYSSSGA	P07949	Proto-oncogene tyrosine-protein kinase receptor ret precursor(EC 2.7.10.1) (C-ret).
RON_1346_1358	SALLGDHYVQLPA	Q04912	Macrophage-stimulating protein receptor precursor (EC 2.7.10.1) (MSPreceptor) (p185-Ron) (CD136 antigen) (CDw136) [Contains: Macrophage-stimulating protein receptor alpha chain; Macrophage-stimulatingprotein receptor beta chain].
RON_1353_1365	YVQLPATYMNLGP	Q04912	Macrophage-stimulating protein receptor precursor (EC 2.7.10.1) (MSPreceptor) (p185-Ron) (CD136 antigen) (CDw136) [Contains: Macrophage-stimulating protein receptor alpha chain; Macrophage-stimulatingprotein receptor beta chain].
SRC8_CHICK_470_482	VSQREAEYEPETV	Q01406	Src substrate protein p85 (p80) (Cortactin).
SRC8_CHICK_476_488	EYEPETVYEVAGA	Q01406	Src substrate protein p85 (p80) (Cortactin).
SRC8_CHICK_492_504	YQAEENTYDEYEN	Q01406	Src substrate protein p85 (p80) (Cortactin).
STA5A_687_699	LAKAVDGYVKPQI	P42229	Signal transducer and activator of transcription 5A.
STAT1_694_706	DGPKGTGYIKTEL	P42224	Signal transducer and activator of transcription 1-alpha/beta(Transcription factor ISGF-3 components p91/p84).
STAT3_698_710	DPGSAAPYLKTKF	P40763	Signal transducer and activator of transcription 3 (Acute-phaseresponse factor).
STAT4_686_698	TERGDKGYVPSVF	Q14765	Signal transducer and activator of transcription 4.
STAT4_714_726	PSDLLPMSPSVYA	Q14765	Signal transducer and activator of transcription 4.
STAT6_634_646	MGKDGRGYVPATI	P42226	Signal transducer and activator of transcription 6 (IL-4 Stat).
TEC_512_524	RYFLDDQYTSSSG	P42680	Tyrosine-protein kinase Tec (EC 2.7.10.2).
TNNT1_2_14	SDTEEQEYEEEQP	P13805	Troponin T, slow skeletal muscle (TnTs) (Slow skeletal muscle troponinT) (sTnT).
TYRO3_679_691	KIYSGDYYRQGCA	Q06418	Tyrosine-protein kinase receptor TYRO3 precursor (EC 2.7.10.1)(Tyrosine-protein kinase RSE) (Tyrosine-protein kinase SKY) (Tyrosine-protein kinase DTK) (Protein-tyrosine kinase byk).
VGFR1_1040_1052	DFGLARDIYKNPD	P17948	Vascular endothelial growth factor receptor 1 precursor (EC 2.7.10.1)(VEGFR-1) (Vascular permeability factor receptor) (Tyrosine-proteinkinase receptor FLT) (Flt-1) (Tyrosine-protein kinase FRT) (Fms-liketyrosine kinase 1).
VGFR1_1046_1058_Y1048F	DIFKNPDYVRKGD	P17948	Vascular endothelial growth factor receptor 1 precursor (EC 2.7.10.1)(VEGFR-1) (Vascular permeability factor receptor) (Tyrosine-proteinkinase receptor FLT) (Flt-1) (Tyrosine-protein kinase FRT) (Fms-liketyrosine kinase 1).
VGFR1_1049_1061	KNPDYVRKGDTRL	P17948	Vascular endothelial growth factor receptor 1 precursor (EC 2.7.10.1)(VEGFR-1) (Vascular permeability factor receptor) (Tyrosine-proteinkinase receptor FLT) (Flt-1) (Tyrosine-protein kinase FRT) (Fms-liketyrosine kinase 1).
VGFR1_1162_1174	VQQDGKDYIPINA	P17948	Vascular endothelial growth factor receptor 1 precursor (EC 2.7.10.1)(VEGFR-1) (Vascular permeability factor receptor) (Tyrosine-proteinkinase receptor FLT) (Flt-1) (Tyrosine-protein kinase FRT) (Fms-liketyrosine kinase 1).
VGFR1_1206_1218	GSSDDVRYVNAFK	P17948	Vascular endothelial growth factor receptor 1 precursor (EC 2.7.10.1)(VEGFR-1) (Vascular permeability factor receptor) (Tyrosine-proteinkinase receptor FLT) (Flt-1) (Tyrosine-protein kinase FRT) (Fms-liketyrosine kinase 1).
VGFR1_1235_1247	ATSMFDDYQGDSS	P17948	Vascular endothelial growth factor receptor 1 precursor (EC 2.7.10.1)(VEGFR-1) (Vascular permeability factor receptor) (Tyrosine-proteinkinase receptor FLT) (Flt-1) (Tyrosine-protein kinase FRT) (Fms-liketyrosine kinase 1).
VGFR1_1320_1332_C1320S/C1321S	SSSPPPDYNSVVL	P17948	Vascular endothelial growth factor receptor 1 precursor (EC 2.7.10.1)(VEGFR-1) (Vascular permeability factor receptor) (Tyrosine-proteinkinase receptor FLT) (Flt-1) (Tyrosine-protein kinase FRT) (Fms-liketyrosine kinase 1).
VGFR1_1326_1338	DYNSVVLYSTPPI	P17948	Vascular endothelial growth factor receptor 1 precursor (EC 2.7.10.1)(VEGFR-1) (Vascular permeability factor receptor) (Tyrosine-proteinkinase receptor FLT) (Flt-1) (Tyrosine-protein kinase FRT) (Fms-liketyrosine kinase 1).
VGFR2_1046_1058	DFGLARDIYKDPD	P35968	Vascular endothelial growth factor receptor 2 precursor (EC 2.7.10.1)(VEGFR-2) (Kinase insert domain receptor) (Protein-tyrosine kinasereceptor Flk-1) (CD309 antigen).
VGFR2_1052_1064	DIYKDPDYVRKGD	P35968	Vascular endothelial growth factor receptor 2 precursor (EC 2.7.10.1)(VEGFR-2) (Kinase insert domain receptor) (Protein-tyrosine kinasereceptor Flk-1) (CD309 antigen).
VGFR2_1168_1180	AQQDGKDYIVLPI	P35968	Vascular endothelial growth factor receptor 2 precursor (EC 2.7.10.1)(VEGFR-2) (Kinase insert domain receptor) (Protein-tyrosine kinasereceptor Flk-1) (CD309 antigen).
VGFR2_1207_1219_C1208S	VSDPKFHYDNTAG	P35968	Vascular endothelial growth factor receptor 2 precursor (EC 2.7.10.1)(VEGFR-2) (Kinase insert domain receptor) (Protein-tyrosine kinasereceptor Flk-1) (CD309 antigen).
VGFR2_944_956	RFRQGKDYVGAIP	P35968	Vascular endothelial growth factor receptor 2 precursor (EC 2.7.10.1)(VEGFR-2) (Kinase insert domain receptor) (Protein-tyrosine kinasereceptor Flk-1) (CD309 antigen).
VGFR2_989_1001	EEAPEDLYKDFLT	P35968	Vascular endothelial growth factor receptor 2 precursor (EC 2.7.10.1)(VEGFR-2) (Kinase insert domain receptor) (Protein-tyrosine kinasereceptor Flk-1) (CD309 antigen).
VGFR3_1061_1073	DIYKDPDYVRKGS	P35916	Vascular endothelial growth factor receptor 3 precursor (EC 2.7.10.1)(VEGFR-3) (Tyrosine-protein kinase receptor FLT4).
VINC_815_827	KSFLDSGYRILGA	P18206	Vinculin (Metavinculin).
ZAP70_485_497	ALGADDSYYTARS	P43403	Tyrosine-protein kinase ZAP-70 (EC 2.7.10.2) (70 kDa zeta-associatedprotein) (Syk-related tyrosine kinase).
ZBT16_621_633	LRTHNGASPYQCT	Q05516	Zinc finger and BTB domain-containing protein 16 (Zinc finger proteinPLZF) (Promyelocytic leukemia zinc finger protein) (Zinc fingerprotein 145).
